# Supplementary material for: Integration of transcript expression, copy number and LOH analysis of infiltrating ductal carcinoma of the breast
Source: BMC Cancer. 2010 Aug 27;10:460. doi: 10.1186/1471-2407-10-460 (PMC2939551; doi:10.1186/1471-2407-10-460)
Supplement: Additional file 4 — Table S4: Gene Expression Data. Comparison of 16 IDC samples and 4 control breast tissues. The data was analyzed using a 2-way ANOVA and the list was generated using an Benjamini-Hochberg FDR of 0.05 and expression alterations >2-fold increases or decreases. [file 1471-2407-10-460-S4.XLSX]

## Sheet: SUPPLEMENTAL TABLE 4 GENE EXPRE
Probeset ID	Gene Symbol	Gene Title	RefSeq Transcript ID	p-value(IDC vs. NORMAL)	Fold-Change(IDC vs. NORMAL)	Fold-Change(IDC vs. NORMAL) (Description)
226213_at	ERBB3	v-erb-b2 erythroblastic leukemia viral oncogene homolog 3 (avian)	NM_001005915 /// NM_001982	0.00114816	45.6615	IDC up vs NORMAL
201131_s_at	CDH1	cadherin 1, type 1, E-cadherin (epithelial)	NM_004360	4.10297e-09	43.244	IDC up vs NORMAL
218186_at	RAB25	RAB25, member RAS oncogene family	NM_020387	0.000382314	42.1134	IDC up vs NORMAL
202525_at	PRSS8	protease, serine, 8	NM_002773	0.000616981	35.1916	IDC up vs NORMAL
209008_x_at	KRT8	keratin 8	NM_002273	0.000332156	25.4936	IDC up vs NORMAL
210715_s_at	SPINT2	serine peptidase inhibitor, Kunitz type, 2	NM_021102 /// XM_001720755 /// XM_001720786 /// XM_001722917	9.54902e-07	21.0403	IDC up vs NORMAL
218792_s_at	BSPRY	B-box and SPRY domain containing	NM_017688	0.000870645	20.3397	IDC up vs NORMAL
208650_s_at	CD24	CD24 molecule	NM_013230 /// XM_001725629	9.25688e-07	20.3006	IDC up vs NORMAL
213668_s_at	SOX4	SRY (sex determining region Y)-box 4	NM_003107	0.000113021	18.5799	IDC up vs NORMAL
203954_x_at	CLDN3	claudin 3	NM_001306	3.64595e-08	17.2513	IDC up vs NORMAL
229292_at	EPB41L5	erythrocyte membrane protein band 4.1 like 5	NM_020909	0.000768252	16.8811	IDC up vs NORMAL
220192_x_at	SPDEF	SAM pointed domain containing ets transcription factor	NM_012391	2.48127e-05	15.7437	IDC up vs NORMAL
210827_s_at	ELF3	E74-like factor 3 (ets domain transcription factor, epithelial-specific )	NM_001114309 /// NM_004433	4.42268e-05	15.3211	IDC up vs NORMAL
202376_at	SERPINA3	serpin peptidase inhibitor, clade A (alpha-1 antiproteinase, antitrypsin), membe	NM_001085	8.0984e-08	14.9406	IDC up vs NORMAL
266_s_at	CD24	CD24 molecule	NM_013230 /// XM_001725629	9.8707e-08	14.4726	IDC up vs NORMAL
226129_at	FAM83H	family with sequence similarity 83, member H	NM_198488	0.000279765	14.2669	IDC up vs NORMAL
203953_s_at	CLDN3	claudin 3	NM_001306	0.00106834	13.9	IDC up vs NORMAL
226185_at	CDS1	CDP-diacylglycerol synthase (phosphatidate cytidylyltransferase) 1	NM_001263	3.99625e-05	13.3454	IDC up vs NORMAL
210652_s_at	TTC39A	tetratricopeptide repeat domain 39A	NM_001080494	2.00203e-05	12.5488	IDC up vs NORMAL
222835_at	THSD4	thrombospondin, type I, domain containing 4	NM_024817	0.000580025	12.415	IDC up vs NORMAL
222746_s_at	BSPRY	B-box and SPRY domain containing	NM_017688	0.000203127	12.2452	IDC up vs NORMAL
202286_s_at	TACSTD2	tumor-associated calcium signal transducer 2	NM_002353	0.000141978	12.2133	IDC up vs NORMAL
225491_at	SLC1A2	solute carrier family 1 (glial high affinity glutamate transporter), member 2	NM_004171	2.11413e-07	12.1771	IDC up vs NORMAL
208190_s_at	LSR	lipolysis stimulated lipoprotein receptor	NM_015925 /// NM_205834 /// NM_205835	0.00121366	11.3512	IDC up vs NORMAL
216379_x_at	CD24	CD24 molecule	NM_013230 /// XM_001725629	9.21071e-08	10.6818	IDC up vs NORMAL
200644_at	MARCKSL1	MARCKS-like 1	NM_023009	0.000440783	10.6694	IDC up vs NORMAL
208651_x_at	CD24	CD24 molecule	NM_013230 /// XM_001725629	1.04212e-06	9.96964	IDC up vs NORMAL
209771_x_at	CD24	CD24 molecule	NM_013230 /// XM_001725629	9.59376e-08	9.47328	IDC up vs NORMAL
226187_at	CDS1	CDP-diacylglycerol synthase (phosphatidate cytidylyltransferase) 1	NM_001263	0.000299863	8.28191	IDC up vs NORMAL
204675_at	SRD5A1	steroid-5-alpha-reductase, alpha polypeptide 1 (3-oxo-5 alpha-steroid delta 4-de	NM_001047	0.000873108	8.22463	IDC up vs NORMAL
229030_at	CAPN8	calpain 8	XM_001128157 /// XM_001715279 /// XM_001715299 /// XM_927359 /// XM_938885	6.27965e-05	8.12648	IDC up vs NORMAL
202005_at	ST14	suppression of tumorigenicity 14 (colon carcinoma)	NM_021978	2.54742e-05	7.63485	IDC up vs NORMAL
205709_s_at	CDS1	CDP-diacylglycerol synthase (phosphatidate cytidylyltransferase) 1	NM_001263	0.00080608	7.60663	IDC up vs NORMAL
235501_at	---	---	---	0.000363836	7.50285	IDC up vs NORMAL
218834_s_at	TMEM132A	transmembrane protein 132A	NM_017870 /// NM_178031	1.09494e-06	7.46752	IDC up vs NORMAL
208837_at	TMED3	transmembrane emp24 protein transport domain containing 3	NM_007364	0.000735679	7.16539	IDC up vs NORMAL
214404_x_at	SPDEF	SAM pointed domain containing ets transcription factor	NM_012391	1.81097e-05	7.04024	IDC up vs NORMAL
205190_at	PLS1	plastin 1 (I isoform)	NM_002670	9.02435e-07	6.96685	IDC up vs NORMAL
218145_at	TRIB3	tribbles homolog 3 (Drosophila)	NM_021158	4.25257e-05	6.90736	IDC up vs NORMAL
203256_at	CDH3	cadherin 3, type 1, P-cadherin (placental)	NM_001793	0.000495019	6.72034	IDC up vs NORMAL
229150_at	---	---	---	0.000322796	6.70907	IDC up vs NORMAL
235651_at	---	---	---	0.000188662	6.25749	IDC up vs NORMAL
229638_at	IRX3	iroquois homeobox 3	NM_024336	0.000556514	6.15146	IDC up vs NORMAL
225536_at	TMEM54	transmembrane protein 54	NM_033504	2.03304e-06	5.83465	IDC up vs NORMAL
1558290_a_at	PVT1	Pvt1 oncogene (non-protein coding)	NR_003367	0.000587777	5.74704	IDC up vs NORMAL
202203_s_at	AMFR	autocrine motility factor receptor	NM_001144	0.000974532	5.71415	IDC up vs NORMAL
226132_s_at	MANEAL	mannosidase, endo-alpha-like	NM_001031740 /// NM_001113482 /// NM_152496	0.000236928	5.70458	IDC up vs NORMAL
202071_at	SDC4	syndecan 4	NM_002999	0.000120457	5.68641	IDC up vs NORMAL
219429_at	FA2H	fatty acid 2-hydroxylase	NM_024306	0.000947687	5.5157	IDC up vs NORMAL
238513_at	PRRG4	Proline rich Gla (G-carboxyglutamic acid) 4 (transmembrane), mRNA (cDNA clone MG	NM_024081	1.41852e-05	5.40447	IDC up vs NORMAL
216905_s_at	ST14	suppression of tumorigenicity 14 (colon carcinoma)	NM_021978	9.77758e-06	5.39017	IDC up vs NORMAL
202575_at	CRABP2	cellular retinoic acid binding protein 2	NM_001878	4.08883e-05	5.26965	IDC up vs NORMAL
213700_s_at	---	---	---	0.000379624	5.05061	IDC up vs NORMAL
201015_s_at	JUP	junction plakoglobin	NM_002230 /// NM_021991	1.31175e-07	5.04617	IDC up vs NORMAL
236058_at	C1orf172	chromosome 1 open reading frame 172	NM_152365	0.000816795	4.85545	IDC up vs NORMAL
232079_s_at	PVRL2	poliovirus receptor-related 2 (herpesvirus entry mediator B)	NM_001042724 /// NM_002856	3.17486e-05	4.49908	IDC up vs NORMAL
200670_at	XBP1	X-box binding protein 1	NM_001079539 /// NM_005080	0.000341997	4.4962	IDC up vs NORMAL
227347_x_at	HES4	hairy and enhancer of split 4 (Drosophila)	NM_001142467 /// NM_021170	8.95069e-05	4.42448	IDC up vs NORMAL
224428_s_at	CDCA7	cell division cycle associated 7	NM_031942 /// NM_145810	8.89344e-05	4.22601	IDC up vs NORMAL
226706_at	QSOX1	quiescin Q6 sulfhydryl oxidase 1	NM_001004128 /// NM_002826	5.64337e-05	4.16248	IDC up vs NORMAL
202581_at	HSPA1A /// HSPA1B	heat shock 70kDa protein 1A /// heat shock 70kDa protein 1B	NM_005345 /// NM_005346	0.00136789	4.1156	IDC up vs NORMAL
226661_at	CDCA2	cell division cycle associated 2	NM_152562	3.49742e-07	4.08831	IDC up vs NORMAL
201250_s_at	SLC2A1	solute carrier family 2 (facilitated glucose transporter), member 1	NM_006516	0.000674191	4.00364	IDC up vs NORMAL
229666_s_at	CSTF3	cleavage stimulation factor, 3' pre-RNA, subunit 3, 77kDa	NM_001033505 /// NM_001033506 /// NM_001326	0.000288636	3.9918	IDC up vs NORMAL
36936_at	TSTA3	tissue specific transplantation antigen P35B	NM_003313	1.8696e-05	3.9839	IDC up vs NORMAL
227804_at	TLCD1	TLC domain containing 1	NM_138463	4.07117e-05	3.9691	IDC up vs NORMAL
224468_s_at	C19orf48	chromosome 19 open reading frame 48	NM_199249 /// NM_199250	4.17613e-05	3.93321	IDC up vs NORMAL
230446_at	---	---	---	4.35486e-07	3.90766	IDC up vs NORMAL
214373_at	---	---	---	0.00142126	3.82576	IDC up vs NORMAL
226189_at	ITGB8	integrin, beta 8	NM_002214	3.20256e-05	3.75097	IDC up vs NORMAL
229963_at	BEX5	brain expressed, X-linked 5	NM_001012978	9.51169e-05	3.72428	IDC up vs NORMAL
218695_at	EXOSC4	exosome component 4	NM_019037	0.000249543	3.65531	IDC up vs NORMAL
209446_s_at	C7orf44	chromosome 7 open reading frame 44	NM_018224	6.42017e-05	3.62153	IDC up vs NORMAL
204254_s_at	VDR	vitamin D (1,25- dihydroxyvitamin D3) receptor	NM_000376 /// NM_001017535	7.85765e-06	3.60154	IDC up vs NORMAL
201416_at	SOX4	SRY (sex determining region Y)-box 4	NM_003107	3.94718e-07	3.52041	IDC up vs NORMAL
208658_at	PDIA4	protein disulfide isomerase family A, member 4	NM_004911	4.17661e-07	3.49307	IDC up vs NORMAL
AFFX-HUMRGE/M10098_M_at	---	---	---	0.000767309	3.45309	IDC up vs NORMAL
1568629_s_at	PIK3R2	phosphoinositide-3-kinase, regulatory subunit 2 (beta)	NM_005027	0.000748818	3.39136	IDC up vs NORMAL
201870_at	TOMM34	translocase of outer mitochondrial membrane 34	NM_006809	0.000180124	3.38055	IDC up vs NORMAL
229258_at	KIF12	kinesin family member 12	NM_138424	5.33583e-07	3.35238	IDC up vs NORMAL
216176_at	HCRP1	hepatocellular carcinoma-related HCRP1	XM_001722898 /// XM_001724271 /// XM_001725456	0.000618438	3.31396	IDC up vs NORMAL
219476_at	C1orf116	chromosome 1 open reading frame 116	NM_001083924 /// NM_023938	0.000456071	3.31073	IDC up vs NORMAL
201340_s_at	ENC1	ectodermal-neural cortex (with BTB-like domain)	NM_003633	5.75508e-05	3.29867	IDC up vs NORMAL
211136_s_at	CLPTM1	cleft lip and palate associated transmembrane protein 1	NM_001294	0.000251774	3.28373	IDC up vs NORMAL
215905_s_at	SNRNP40	small nuclear ribonucleoprotein 40kDa (U5)	NM_004814	8.01711e-05	3.27968	IDC up vs NORMAL
215887_at	ZNF277	zinc finger protein 277	NM_021994	0.000861083	3.26034	IDC up vs NORMAL
209179_s_at	MBOAT7	membrane bound O-acyltransferase domain containing 7	NM_024298	0.0010501	3.26024	IDC up vs NORMAL
219189_at	FBXL6	F-box and leucine-rich repeat protein 6	NM_012162 /// NM_024555	1.67148e-06	3.25502	IDC up vs NORMAL
201797_s_at	VARS	valyl-tRNA synthetase	NM_006295	0.0001427	3.25071	IDC up vs NORMAL
238116_at	DYNLRB2	dynein, light chain, roadblock-type 2	NM_130897	0.00138225	3.23889	IDC up vs NORMAL
229113_s_at	C1orf86	chromosome 1 open reading frame 86	NM_182533 /// XM_001718861	2.72132e-06	3.22257	IDC up vs NORMAL
1562497_at	---	---	---	1.78129e-06	3.20514	IDC up vs NORMAL
212064_x_at	MAZ	MYC-associated zinc finger protein (purine-binding transcription factor)	NM_001042539 /// NM_002383	0.00041541	3.17643	IDC up vs NORMAL
243332_at	---	---	---	0.000618068	3.16312	IDC up vs NORMAL
33814_at	PAK4	p21 protein (Cdc42/Rac)-activated kinase 4	NM_001014831 /// NM_001014832 /// NM_001014834 /// NM_001014835 /// NM_005884	0.0012844	3.12605	IDC up vs NORMAL
208932_at	PPP4C	protein phosphatase 4 (formerly X), catalytic subunit	NM_002720	1.98872e-05	3.11768	IDC up vs NORMAL
225723_at	C6orf129	chromosome 6 open reading frame 129	NM_138493	0.0001143	3.11428	IDC up vs NORMAL
58696_at	EXOSC4	exosome component 4	NM_019037	0.000801212	3.11159	IDC up vs NORMAL
201561_s_at	CLSTN1	calsyntenin 1	NM_001009566 /// NM_014944	0.000646893	3.10454	IDC up vs NORMAL
227499_at	---	---	---	2.97368e-05	3.08789	IDC up vs NORMAL
59697_at	RAB15	RAB15, member RAS onocogene family	NM_198686	0.000413681	3.04295	IDC up vs NORMAL
209146_at	SC4MOL	sterol-C4-methyl oxidase-like	NM_001017369 /// NM_006745	0.00107248	3.01404	IDC up vs NORMAL
213175_s_at	SNRPB	small nuclear ribonucleoprotein polypeptides B and B1	NM_003091 /// NM_198216	0.000200021	3.01078	IDC up vs NORMAL
227212_s_at	PHF19	PHD finger protein 19	NM_001009936 /// NM_015651	2.43693e-06	2.9914	IDC up vs NORMAL
222671_s_at	JMJD4	jumonji domain containing 4	NM_023007	0.00113791	2.98084	IDC up vs NORMAL
223878_at	INPP4B	inositol polyphosphate-4-phosphatase, type II, 105kDa	NM_001101669 /// NM_003866	0.000459239	2.96297	IDC up vs NORMAL
239229_at	---	---	---	0.000133747	2.95946	IDC up vs NORMAL
219648_at	MREG	melanoregulin	NM_018000	3.75297e-06	2.94324	IDC up vs NORMAL
244046_at	URG4	up-regulated gene 4	NM_001077663 /// NM_001077664 /// NM_017920	5.53326e-11	2.92813	IDC up vs NORMAL
235605_at	CASZ1	castor zinc finger 1	NM_001079843 /// NM_017766	0.00140131	2.90008	IDC up vs NORMAL
229665_at	CSTF3	cleavage stimulation factor, 3' pre-RNA, subunit 3, 77kDa	NM_001033505 /// NM_001033506 /// NM_001326	9.41177e-07	2.86805	IDC up vs NORMAL
229243_at	---	---	---	1.06242e-06	2.86628	IDC up vs NORMAL
219888_at	SPAG4	sperm associated antigen 4	NM_003116	0.00112979	2.86306	IDC up vs NORMAL
219071_x_at	C8orf30A	chromosome 8 open reading frame 30A	NM_016458	0.000330325	2.84924	IDC up vs NORMAL
201264_at	COPE	coatomer protein complex, subunit epsilon	NM_007263 /// NM_199442 /// NM_199444	0.000795442	2.78955	IDC up vs NORMAL
201218_at	CTBP2	C-terminal binding protein 2	NM_001083914 /// NM_001329 /// NM_022802	0.00138433	2.7829	IDC up vs NORMAL
91684_g_at	EXOSC4	exosome component 4	NM_019037	0.000858028	2.77589	IDC up vs NORMAL
234001_s_at	ARFGAP1	ADP-ribosylation factor GTPase activating protein 1	NM_018209 /// NM_175609	1.59233e-05	2.74478	IDC up vs NORMAL
1554466_a_at	C16orf13	chromosome 16 open reading frame 13	NM_001040160 /// NM_001040161 /// NM_001040162 /// NM_001040165 /// NM_032366	0.000520602	2.74248	IDC up vs NORMAL
242462_at	LOC100131741	hypothetical protein LOC100131741	XM_001720402 /// XM_001722412	0.00113105	2.73281	IDC up vs NORMAL
226245_at	KCTD1	potassium channel tetramerisation domain containing 1	NM_001136205 /// NM_001142730 /// NM_198991	0.000809004	2.71756	IDC up vs NORMAL
242417_at	LOC283278	hypothetical protein LOC283278	XM_495868	0.000518991	2.70372	IDC up vs NORMAL
38710_at	OTUB1	OTU domain, ubiquitin aldehyde binding 1	NM_017670 /// NR_003089	8.27398e-07	2.69822	IDC up vs NORMAL
209403_at	LOC653380 /// LOC653498 /// LOC729837 /// TBC1D3 /// TBC1D3B /// TBC1D3C /// TBC1D3E /// TBC1D3F /// TBC1D3G /// TBC1D3H	TBC1 domain family member 3C-like protein ENSP00000341742 /// similar to TBC1 do	NM_001001417 /// NM_001001418 /// NM_001040282 /// NM_001123390 /// NM_001123391	8.82276e-06	2.67508	IDC up vs NORMAL
1569241_a_at	ZNF93	zinc finger protein 93	NM_031218	5.43259e-05	2.66603	IDC up vs NORMAL
212242_at	TUBA4A	tubulin, alpha 4a	NM_006000	0.00025983	2.65697	IDC up vs NORMAL
244669_at	SNHG5 /// SNORD50A /// SNORD50B	small nucleolar RNA host gene 5 (non-protein coding) /// small nucleolar RNA, C/	NR_002743 /// NR_003038 /// NR_003044	8.21681e-05	2.64531	IDC up vs NORMAL
242966_x_at	---	---	---	1.24059e-05	2.64417	IDC up vs NORMAL
225568_at	KIAA1984 /// TMEM141	KIAA1984 /// transmembrane protein 141	NM_001039374 /// NM_032928	0.000155039	2.6208	IDC up vs NORMAL
203239_s_at	CNOT3	CCR4-NOT transcription complex, subunit 3	NM_014516	2.04587e-05	2.60034	IDC up vs NORMAL
219219_at	TMEM160	transmembrane protein 160	NM_017854	0.000431311	2.55479	IDC up vs NORMAL
241954_at	FDFT1	Squalene synthase=farnesyl diphosphate:farnesyl diphosphate farnesyltransferase	NM_004462	0.000265988	2.53664	IDC up vs NORMAL
212415_at	2010-09-06	septin 6	NM_015129 /// NM_145799 /// NM_145800 /// NM_145802	0.00058551	2.4937	IDC up vs NORMAL
200707_at	PRKCSH	protein kinase C substrate 80K-H	NM_001001329 /// NM_002743	8.99989e-06	2.45308	IDC up vs NORMAL
232440_at	ZDHHC13	HIP3RP mRNA for huntingtin interacting protein HIP3RP	NM_001001483 /// NM_019028	5.32874e-05	2.44762	IDC up vs NORMAL
238526_at	RAB3IP	RAB3A interacting protein (rabin3)	NM_001024647 /// NM_022456 /// NM_175623 /// NM_175624 /// NM_175625	0.000314525	2.37725	IDC up vs NORMAL
229648_at	---	---	---	3.80543e-05	2.37294	IDC up vs NORMAL
235546_at	SPINT1	Hepatocyte growth factor activator inhibitor	NM_001032367 /// NM_003710 /// NM_181642	8.44944e-05	2.35423	IDC up vs NORMAL
202735_at	EBP	emopamil binding protein (sterol isomerase)	NM_006579	0.000275795	2.33329	IDC up vs NORMAL
243305_at	---	---	---	0.000723678	2.29901	IDC up vs NORMAL
200852_x_at	GNB2	guanine nucleotide binding protein (G protein), beta polypeptide 2	NM_005273	0.000789425	2.29836	IDC up vs NORMAL
213553_x_at	APOC1	apolipoprotein C-I	NM_001645	3.66773e-05	2.27744	IDC up vs NORMAL
243349_at	KIAA1324	KIAA1324	NM_020775	0.000134292	2.27377	IDC up vs NORMAL
63009_at	SHQ1	SHQ1 homolog (S. cerevisiae)	NM_018130	7.13747e-05	2.26442	IDC up vs NORMAL
227334_at	USP54	ubiquitin specific peptidase 54	NM_152586	3.45819e-05	2.25862	IDC up vs NORMAL
207688_s_at	---	---	---	0.000158252	2.25787	IDC up vs NORMAL
226117_at	TIFA	TRAF-interacting protein with forkhead-associated domain	NM_052864	4.33103e-05	2.2437	IDC up vs NORMAL
1558304_s_at	TSEN54	tRNA splicing endonuclease 54 homolog (S. cerevisiae)	NM_207346	1.53525e-06	2.228	IDC up vs NORMAL
204281_at	TEAD4	TEA domain family member 4	NM_003213 /// NM_201441 /// NM_201443	0.00129109	2.21896	IDC up vs NORMAL
215566_x_at	LYPLA2	lysophospholipase II	NM_007260	4.13132e-07	2.21059	IDC up vs NORMAL
225201_s_at	MRPL14	mitochondrial ribosomal protein L14	NM_032111	0.000120707	2.20429	IDC up vs NORMAL
1554038_at	LARP2	La ribonucleoprotein domain family, member 2	NM_018078 /// NM_032239 /// NM_178043	0.00033906	2.20203	IDC up vs NORMAL
1556009_at	PEX13	peroxisomal biogenesis factor 13	NM_002618	0.000157676	2.19391	IDC up vs NORMAL
235607_at	---	---	---	8.14605e-05	2.19123	IDC up vs NORMAL
235200_at	ZNF561	zinc finger protein 561	NM_152289	9.48451e-09	2.17714	IDC up vs NORMAL
204866_at	PHF16	PHD finger protein 16	NM_001077445 /// NM_014735	5.24621e-07	2.17296	IDC up vs NORMAL
217979_at	TSPAN13	tetraspanin 13	NM_014399	0.000109836	2.16532	IDC up vs NORMAL
204175_at	ZNF593	zinc finger protein 593	NM_015871	2.63122e-05	2.15708	IDC up vs NORMAL
1556144_at	DHX30	DEAH (Asp-Glu-Ala-His) box polypeptide 30	NM_014966 /// NM_138615	2.28363e-06	2.15528	IDC up vs NORMAL
227207_x_at	ZNF213	zinc finger protein 213	NM_001134655 /// NM_004220	5.89398e-12	2.14316	IDC up vs NORMAL
37831_at	SIPA1L3	signal-induced proliferation-associated 1 like 3	NM_015073	0.000804514	2.14275	IDC up vs NORMAL
237771_s_at	---	---	---	7.29179e-05	2.13752	IDC up vs NORMAL
65133_i_at	INO80B	INO80 complex subunit B	NM_031288	0.00141226	2.0963	IDC up vs NORMAL
202043_s_at	SMS	spermine synthase	NM_004595	4.19917e-05	2.08428	IDC up vs NORMAL
231847_at	ANKRD54	ankyrin repeat domain 54	NM_138797	2.12369e-05	2.075	IDC up vs NORMAL
1557192_at	---	---	---	0.000344846	2.07117	IDC up vs NORMAL
219337_at	C1orf159	chromosome 1 open reading frame 159	NM_017891	1.0881e-06	2.06776	IDC up vs NORMAL
216606_x_at	LYPLA2P1	lysophospholipase II pseudogene 1	NR_001444	0.00098384	2.05228	IDC up vs NORMAL
231059_x_at	SCAND1	SCAN domain containing 1	NM_016558 /// NM_033630	5.88372e-05	2.04246	IDC up vs NORMAL
218679_s_at	VPS28	vacuolar protein sorting 28 homolog (S. cerevisiae)	NM_016208 /// NM_183057	0.000374711	2.04179	IDC up vs NORMAL
1561166_a_at	---	---	---	0.000898219	2.03918	IDC up vs NORMAL
243009_at	LOC441242	CDNA FLJ36432 fis, clone THYMU2011875	XR_041923 /// XR_041924	0.000683981	2.03328	IDC up vs NORMAL
230949_at	SLC23A3	solute carrier family 23 (nucleobase transporters), member 3	NM_144712	1.9304e-06	2.02297	IDC up vs NORMAL
242028_at	ZNF709	zinc finger protein 709	NM_152601	0.000702822	2.02177	IDC up vs NORMAL
210282_at	ZMYM2	zinc finger, MYM-type 2	NM_003453 /// NM_197968	0.00138504	2.01507	IDC up vs NORMAL
221335_x_at	C19orf61	chromosome 19 open reading frame 61	NM_019108	1.35548e-05	2.01307	IDC up vs NORMAL
203401_at	PRPS2	phosphoribosyl pyrophosphate synthetase 2	NM_001039091 /// NM_002765	1.59901e-05	2.01143	IDC up vs NORMAL
235289_at	EIF5A2	eukaryotic translation initiation factor 5A2	NM_020390	6.28716e-06	-2.00174	IDC down vs NORMAL
229199_at	SCN9A	sodium channel, voltage-gated, type IX, alpha subunit	NM_002977	2.6505e-07	-2.00219	IDC down vs NORMAL
1556658_a_at	---	---	---	0.000285154	-2.00829	IDC down vs NORMAL
202377_at	---	---	---	1.41202e-05	-2.01053	IDC down vs NORMAL
239401_at	S1PR1	CDNA FLJ58121 complete cds, highly similar to Sphingosine 1-phosphate receptor E	NM_001400	4.19715e-05	-2.01964	IDC down vs NORMAL
213411_at	---	---	---	0.00125625	-2.02153	IDC down vs NORMAL
1559893_at	CCDC75	coiled-coil domain containing 75	NM_174931	3.79908e-09	-2.02754	IDC down vs NORMAL
208343_s_at	NR5A2	nuclear receptor subfamily 5, group A, member 2	NM_003822 /// NM_205860	3.454e-08	-2.03035	IDC down vs NORMAL
202195_s_at	TMED5	transmembrane emp24 protein transport domain containing 5	NM_016040	0.000836068	-2.03464	IDC down vs NORMAL
232862_at	ABHD5	Clone 23551 mRNA sequence	NM_016006	7.17097e-09	-2.03555	IDC down vs NORMAL
201375_s_at	PPP2CB	protein phosphatase 2 (formerly 2A), catalytic subunit, beta isoform	NM_001009552 /// NM_004156	5.66207e-05	-2.03723	IDC down vs NORMAL
227394_at	NCAM1	neural cell adhesion molecule 1	NM_000615 /// NM_001076682 /// NM_181351	1.41999e-07	-2.04045	IDC down vs NORMAL
203127_s_at	SPTLC2	serine palmitoyltransferase, long chain base subunit 2	NM_004863	1.02455e-06	-2.04137	IDC down vs NORMAL
208491_s_at	PGM5	phosphoglucomutase 5	NM_021965	4.21479e-07	-2.04178	IDC down vs NORMAL
220994_s_at	STXBP6	syntaxin binding protein 6 (amisyn)	NM_014178	9.6549e-08	-2.04458	IDC down vs NORMAL
213154_s_at	BICD2	bicaudal D homolog 2 (Drosophila)	NM_001003800 /// NM_015250	0.0012501	-2.05052	IDC down vs NORMAL
200720_s_at	ACTR1A	ARP1 actin-related protein 1 homolog A, centractin alpha (yeast)	NM_005736	3.52162e-05	-2.05274	IDC down vs NORMAL
222937_s_at	MMP28	matrix metallopeptidase 28	NM_001032278 /// NM_024302	5.35723e-06	-2.05289	IDC down vs NORMAL
1555191_a_at	FHL5	four and a half LIM domains 5	NM_020482	7.4901e-07	-2.05493	IDC down vs NORMAL
238601_at	PHKB	phosphorylase kinase, beta	NM_000293 /// NM_001031835	0.000504007	-2.06157	IDC down vs NORMAL
224697_at	WDR22	WD repeat domain 22	NM_003861	2.14117e-05	-2.06541	IDC down vs NORMAL
224798_s_at	C15orf17	chromosome 15 open reading frame 17	NM_020447	1.43234e-05	-2.06643	IDC down vs NORMAL
227448_at	ARGLU1	arginine and glutamate rich 1	NM_018011	0.00132279	-2.06697	IDC down vs NORMAL
203741_s_at	ADCY7	adenylate cyclase 7	NM_001114	8.70057e-06	-2.06959	IDC down vs NORMAL
212266_s_at	SFRS5	splicing factor, arginine/serine-rich 5	NM_001039465 /// NM_006925	0.00027213	-2.07226	IDC down vs NORMAL
1557223_at	RBPMS /// SDHALP2	RNA binding protein with multiple splicing /// succinate dehydrogenase complex,	NM_001008710 /// NM_001008711 /// NM_001008712 /// NM_006867 /// NR_003265 /// X	0.000379635	-2.07361	IDC down vs NORMAL
236245_at	ODF3L1	outer dense fiber of sperm tails 3-like 1	NM_175881	1.0584e-08	-2.07584	IDC down vs NORMAL
205162_at	ERCC8 /// GNL3LP	excision repair cross-complementing rodent repair deficiency, complementation gr	NM_000082 /// NM_001007233 /// NM_001007234	1.09036e-05	-2.07594	IDC down vs NORMAL
210676_x_at	RGPD5 /// RGPD6 /// RGPD8	RANBP2-like and GRIP domain containing 5 /// RANBP2-like and GRIP domain contain	NM_001123363 /// NM_005054 /// NM_032260 /// XM_001133591 /// XM_001722279	0.000466783	-2.08043	IDC down vs NORMAL
223686_at	TPK1	thiamin pyrophosphokinase 1	NM_001042482 /// NM_022445	0.0001324	-2.08061	IDC down vs NORMAL
210275_s_at	ZFAND5	zinc finger, AN1-type domain 5	NM_001102420 /// NM_001102421 /// NM_006007	4.65594e-07	-2.08417	IDC down vs NORMAL
200761_s_at	ARL6IP5	ADP-ribosylation-like factor 6 interacting protein 5	NM_006407	3.66654e-06	-2.08895	IDC down vs NORMAL
205944_s_at	CLTCL1	clathrin, heavy chain-like 1	NM_007098	1.48773e-08	-2.09919	IDC down vs NORMAL
1558881_at	LOC145820	hypothetical protein LOC145820	XM_378546 /// XM_944060	0.00143781	-2.10013	IDC down vs NORMAL
223846_at	AZI2	5-azacytidine induced 2	NM_001134432 /// NM_001134433 /// NM_022461	8.12392e-05	-2.10306	IDC down vs NORMAL
226140_s_at	OTUD1	OTU domain containing 1	XR_040063 /// XR_040064 /// XR_040065	6.69972e-06	-2.10529	IDC down vs NORMAL
203620_s_at	FCHSD2	FCH and double SH3 domains 2	NM_014824	0.000117524	-2.10625	IDC down vs NORMAL
1559766_at	---	---	---	3.71427e-07	-2.1064	IDC down vs NORMAL
1557575_at	STBD1	starch binding domain 1	NM_003943	0.000170379	-2.11051	IDC down vs NORMAL
229889_at	C17orf76	chromosome 17 open reading frame 76	NM_001113567 /// NM_207387	6.23434e-10	-2.1111	IDC down vs NORMAL
208847_s_at	ADH5	alcohol dehydrogenase 5 (class III), chi polypeptide	NM_000671	0.00044358	-2.11113	IDC down vs NORMAL
228685_at	---	---	---	2.47305e-05	-2.11122	IDC down vs NORMAL
227761_at	MYO5A	myosin VA (heavy chain 12, myoxin)	NM_000259 /// NM_001142495	2.92787e-07	-2.11742	IDC down vs NORMAL
235175_at	GBP4	guanylate binding protein 4	NM_052941	5.14321e-06	-2.12748	IDC down vs NORMAL
220777_at	KIF13A	kinesin family member 13A	NM_001105566 /// NM_001105567 /// NM_001105568 /// NM_022113	0.00078228	-2.13231	IDC down vs NORMAL
204613_at	PLCG2	phospholipase C, gamma 2 (phosphatidylinositol-specific)	NM_002661	8.31044e-05	-2.13392	IDC down vs NORMAL
1554999_at	RASGEF1B	RasGEF domain family, member 1B	NM_152545	1.39913e-06	-2.1357	IDC down vs NORMAL
237326_at	C21orf82	chromosome 21 open reading frame 82	---	1.18526e-05	-2.14138	IDC down vs NORMAL
1559141_s_at	FAM87A /// FAM87B /// LOC100134357	family with sequence similarity 87, member A /// family with sequence similarity	XM_001713962 /// XM_001719631 /// XM_001719643 /// XM_001719709 /// XM_001719721	0.000862491	-2.15325	IDC down vs NORMAL
232929_at	---	---	---	0.000918944	-2.15449	IDC down vs NORMAL
220111_s_at	ANO2	anoctamin 2	NM_020373	2.88681e-08	-2.16059	IDC down vs NORMAL
212130_x_at	EIF1	eukaryotic translation initiation factor 1	NM_005801	3.50014e-06	-2.16236	IDC down vs NORMAL
227606_s_at	STAMBPL1	STAM binding protein-like 1	NM_020799	2.60636e-06	-2.16281	IDC down vs NORMAL
205721_at	GFRA2	GDNF family receptor alpha 2	NM_001495	2.3775e-07	-2.16596	IDC down vs NORMAL
221763_at	JMJD1C	jumonji domain containing 1C	NM_004241 /// NM_032776	1.37449e-05	-2.16651	IDC down vs NORMAL
228416_at	ACVR2A	activin A receptor, type IIA	NM_001616	0.000665908	-2.16659	IDC down vs NORMAL
1559759_at	KIFC3	kinesin family member C3	NM_001130099 /// NM_001130100 /// NM_005550	0.00124701	-2.16819	IDC down vs NORMAL
1561539_at	---	---	---	0.00110574	-2.1738	IDC down vs NORMAL
1558760_at	---	---	---	3.58798e-05	-2.17506	IDC down vs NORMAL
230802_at	ARHGAP24	Rho GTPase activating protein 24	NM_001025616 /// NM_001042669 /// NM_031305	0.000389422	-2.17567	IDC down vs NORMAL
220034_at	IRAK3	interleukin-1 receptor-associated kinase 3	NM_001142523 /// NM_007199	1.45781e-05	-2.17954	IDC down vs NORMAL
235410_at	ACAD11 /// NPHP3	acyl-Coenzyme A dehydrogenase family, member 11 /// nephronophthisis 3 (adolesce	NM_032169 /// NM_153240	0.000163083	-2.18	IDC down vs NORMAL
223426_s_at	EPB41L4B	erythrocyte membrane protein band 4.1 like 4B	NM_018424 /// NM_019114	0.00065821	-2.18022	IDC down vs NORMAL
218491_s_at	THYN1	thymocyte nuclear protein 1	NM_001037304 /// NM_001037305 /// NM_014174 /// NM_199297 /// NM_199298	0.00026791	-2.18437	IDC down vs NORMAL
61297_at	CASKIN2	CASK interacting protein 2	NM_001142643 /// NM_020753	0.000833094	-2.19771	IDC down vs NORMAL
1554163_at	TWIST2	twist homolog 2 (Drosophila)	NM_057179	0.000337623	-2.19825	IDC down vs NORMAL
202123_s_at	ABL1	c-abl oncogene 1, receptor tyrosine kinase	NM_005157 /// NM_007313	0.000575007	-2.2023	IDC down vs NORMAL
223527_s_at	CDADC1	cytidine and dCMP deaminase domain containing 1	NM_030911	7.87932e-05	-2.2127	IDC down vs NORMAL
224970_at	NFIA	nuclear factor I/A	NM_001134673 /// NM_005595	0.000493482	-2.21391	IDC down vs NORMAL
1555600_s_at	APOL4	apolipoprotein L, 4	NM_030643 /// NM_145660	2.82001e-08	-2.21607	IDC down vs NORMAL
204191_at	IFNAR1	interferon (alpha, beta and omega) receptor 1	NM_000629	0.000668081	-2.21615	IDC down vs NORMAL
222139_at	KIAA1466	KIAA1466 gene	---	0.000585276	-2.21872	IDC down vs NORMAL
223790_at	KATNAL1	katanin p60 subunit A-like 1	NM_001014380 /// NM_032116	0.000160871	-2.21982	IDC down vs NORMAL
229382_at	C1orf183	chromosome 1 open reading frame 183	NM_019099 /// NM_198926	8.2051e-06	-2.224	IDC down vs NORMAL
230502_s_at	LOC149832	CDNA clone IMAGE:4403164	---	0.00111345	-2.22719	IDC down vs NORMAL
209554_at	CD36	CD36 molecule (thrombospondin receptor)	NM_000072 /// NM_001001547 /// NM_001001548 /// NM_001127443 /// NM_001127444	2.13296e-08	-2.23022	IDC down vs NORMAL
222956_at	FIGN	fidgetin	NM_018086	0.000912161	-2.23189	IDC down vs NORMAL
200742_s_at	TPP1	tripeptidyl peptidase I	NM_000391	0.000221029	-2.23257	IDC down vs NORMAL
212227_x_at	EIF1	eukaryotic translation initiation factor 1	NM_005801	9.0517e-05	-2.23608	IDC down vs NORMAL
202068_s_at	LDLR	low density lipoprotein receptor	NM_000527	9.93516e-05	-2.23721	IDC down vs NORMAL
234996_at	CALCRL	calcitonin receptor-like	NM_005795	0.000588185	-2.23925	IDC down vs NORMAL
212936_at	FAM172A	family with sequence similarity 172, member A	NM_032042	0.000324488	-2.24852	IDC down vs NORMAL
208919_s_at	NADK	NAD kinase	NM_023018	4.44093e-05	-2.24945	IDC down vs NORMAL
201142_at	EIF2S1	eukaryotic translation initiation factor 2, subunit 1 alpha, 35kDa	NM_004094	4.26477e-09	-2.25505	IDC down vs NORMAL
218191_s_at	LMBRD1	LMBR1 domain containing 1	NM_018368	5.03544e-05	-2.2564	IDC down vs NORMAL
233039_at	---	---	---	6.64748e-05	-2.25665	IDC down vs NORMAL
223877_at	C1QTNF7	C1q and tumor necrosis factor related protein 7	NM_001135170 /// NM_001135171 /// NM_031911	4.44719e-09	-2.26402	IDC down vs NORMAL
240948_at	---	---	---	0.000978329	-2.26987	IDC down vs NORMAL
207907_at	TNFSF14	tumor necrosis factor (ligand) superfamily, member 14	NM_003807 /// NM_172014	3.54486e-05	-2.27	IDC down vs NORMAL
236481_at	FAH	fumarylacetoacetate hydrolase (fumarylacetoacetase)	NM_000137	0.000498099	-2.27039	IDC down vs NORMAL
1553645_at	CCDC141	coiled-coil domain containing 141	NM_173648	2.24981e-08	-2.27432	IDC down vs NORMAL
225956_at	C5orf41	chromosome 5 open reading frame 41	NM_153607	0.00109673	-2.27833	IDC down vs NORMAL
232119_at	SYNPO2	synaptopodin 2	NM_001128933 /// NM_001128934 /// NM_133477	7.44032e-05	-2.27928	IDC down vs NORMAL
224162_s_at	FBXO31	F-box protein 31	NM_024735 /// NR_024568	0.00014261	-2.27987	IDC down vs NORMAL
213386_at	C9orf125	chromosome 9 open reading frame 125	NM_032342	4.48829e-08	-2.27992	IDC down vs NORMAL
1560526_at	PR47	platelet receptor for type III collagen, 47 kDa	---	2.09182e-08	-2.28027	IDC down vs NORMAL
221808_at	RAB9A	RAB9A, member RAS oncogene family	NM_004251	3.7382e-07	-2.28182	IDC down vs NORMAL
238877_at	EYA4	eyes absent homolog 4 (Drosophila)	NM_004100 /// NM_172103 /// NM_172105	2.9386e-05	-2.28203	IDC down vs NORMAL
220460_at	SLCO1C1	solute carrier organic anion transporter family, member 1C1	NM_017435	4.60534e-06	-2.28933	IDC down vs NORMAL
228193_s_at	C13orf15	RGC32 (RGC32)	NM_014059	5.60835e-05	-2.29203	IDC down vs NORMAL
219685_at	TMEM35	transmembrane protein 35	NM_021637	0.00086854	-2.29415	IDC down vs NORMAL
214584_x_at	ACACB	acetyl-Coenzyme A carboxylase beta	NM_001093	1.46201e-07	-2.29435	IDC down vs NORMAL
212964_at	HIC2	hypermethylated in cancer 2	NM_015094	3.83746e-05	-2.29513	IDC down vs NORMAL
224261_at	---	---	---	1.88102e-05	-2.30021	IDC down vs NORMAL
1553974_at	C22orf39	chromosome 22 open reading frame 39	NM_173793	4.86167e-06	-2.30495	IDC down vs NORMAL
218362_s_at	DIS3	DIS3 mitotic control homolog (S. cerevisiae)	NM_001128226 /// NM_014953	0.000608496	-2.30573	IDC down vs NORMAL
218326_s_at	LGR4	leucine-rich repeat-containing G protein-coupled receptor 4	NM_018490	0.00136962	-2.31025	IDC down vs NORMAL
231672_at	CES4	Carboxylesterase 4-like, mRNA (cDNA clone MGC:150446 IMAGE:40120826)	NR_003276	3.71505e-08	-2.31242	IDC down vs NORMAL
243221_at	---	---	---	7.64937e-08	-2.31276	IDC down vs NORMAL
217732_s_at	ITM2B	integral membrane protein 2B	NM_021999	8.86696e-06	-2.31396	IDC down vs NORMAL
213155_at	WSCD1	WSC domain containing 1	NM_015253	3.53759e-07	-2.31557	IDC down vs NORMAL
207417_s_at	ZNF177	zinc finger protein 177	NM_003451	0.000946068	-2.32407	IDC down vs NORMAL
1555216_a_at	LOC645722	hypothetical LOC645722	XM_944447	0.000177468	-2.3241	IDC down vs NORMAL
213463_s_at	FAM149B1	family with sequence similarity 149, member B1	NM_173348 /// XM_001721910 /// XM_001722273 /// XM_001723052	0.000396562	-2.32622	IDC down vs NORMAL
212641_at	HIVEP2	human immunodeficiency virus type I enhancer binding protein 2	NM_006734	0.00112233	-2.33468	IDC down vs NORMAL
237413_at	---	---	---	1.3752e-06	-2.3356	IDC down vs NORMAL
1570246_at	---	---	---	0.00083588	-2.34934	IDC down vs NORMAL
202021_x_at	EIF1	eukaryotic translation initiation factor 1	NM_005801	0.000293409	-2.35132	IDC down vs NORMAL
1562420_at	---	---	---	5.26059e-11	-2.35303	IDC down vs NORMAL
235836_at	MXRA7	matrix-remodelling associated 7	NM_001008528 /// NM_001008529 /// NM_198530	4.02364e-05	-2.35527	IDC down vs NORMAL
235831_at	---	---	---	5.98614e-05	-2.35575	IDC down vs NORMAL
230587_at	STGC3	hypothetical STGC3	XR_017846 /// XR_017950 /// XR_041447	8.95672e-05	-2.36755	IDC down vs NORMAL
227579_at	---	---	---	5.53831e-05	-2.36892	IDC down vs NORMAL
228060_at	SLC35F1	solute carrier family 35, member F1	NM_001029858	2.35247e-06	-2.36975	IDC down vs NORMAL
233931_at	---	---	---	2.70713e-07	-2.37084	IDC down vs NORMAL
1557570_a_at	LOC285084	hypothetical protein LOC285084	---	7.53361e-08	-2.37592	IDC down vs NORMAL
220430_at	GRRP1	glycine/arginine rich protein 1	NM_024869	0.000498047	-2.38588	IDC down vs NORMAL
236798_at	---	---	---	1.38582e-06	-2.38843	IDC down vs NORMAL
235065_at	---	---	---	8.60736e-06	-2.39327	IDC down vs NORMAL
1552789_at	SEC62	SEC62 homolog (S. cerevisiae)	NM_003262	5.13485e-05	-2.39518	IDC down vs NORMAL
230083_at	USP53	ubiquitin specific peptidase 53	NM_019050	0.000402496	-2.39568	IDC down vs NORMAL
212526_at	SPG20	spastic paraplegia 20 (Troyer syndrome)	NM_001142294 /// NM_001142295 /// NM_001142296 /// NM_015087	0.00127825	-2.40258	IDC down vs NORMAL
242405_at	---	---	---	0.00051347	-2.41175	IDC down vs NORMAL
219719_at	HIGD1B	HIG1 domain family, member 1B	NM_016438	0.000110877	-2.41859	IDC down vs NORMAL
227728_at	PPM1A	protein phosphatase 1A (formerly 2C), magnesium-dependent, alpha isoform	NM_021003 /// NM_177951 /// NM_177952	6.0891e-05	-2.42232	IDC down vs NORMAL
212026_s_at	EXOC7	exocyst complex component 7	NM_001013839 /// NM_015219	0.000486489	-2.42665	IDC down vs NORMAL
232712_at	---	---	---	0.000152419	-2.42803	IDC down vs NORMAL
226075_at	SPSB1	splA/ryanodine receptor domain and SOCS box containing 1	NM_025106	2.44839e-06	-2.43149	IDC down vs NORMAL
1552501_a_at	GPBAR1	G protein-coupled bile acid receptor 1	NM_001077191 /// NM_001077194 /// NM_170699	3.64903e-07	-2.43452	IDC down vs NORMAL
202484_s_at	MBD2	methyl-CpG binding domain protein 2	NM_003927 /// NM_015832	0.000104707	-2.43819	IDC down vs NORMAL
1565681_s_at	DIP2C	DIP2 disco-interacting protein 2 homolog C (Drosophila)	NM_014974	0.000649216	-2.4482	IDC down vs NORMAL
239823_at	---	---	---	0.000247366	-2.44896	IDC down vs NORMAL
201346_at	ADIPOR2	adiponectin receptor 2	NM_024551	0.00125376	-2.47627	IDC down vs NORMAL
204361_s_at	SKAP2	src kinase associated phosphoprotein 2	NM_003930	6.45685e-05	-2.4857	IDC down vs NORMAL
216060_s_at	DAAM1	dishevelled associated activator of morphogenesis 1	NM_014992	0.0002542	-2.49558	IDC down vs NORMAL
209668_x_at	CES2	carboxylesterase 2 (intestine, liver)	NM_003869 /// NM_198061	0.00026806	-2.50447	IDC down vs NORMAL
223386_at	FAM118B	family with sequence similarity 118, member B	NM_024556	6.86479e-05	-2.5107	IDC down vs NORMAL
242220_at	SPTBN1	spectrin, beta, non-erythrocytic 1	NM_003128 /// NM_178313	2.64046e-05	-2.51129	IDC down vs NORMAL
233304_at	NFIB	HMGIC/NFIB fusion protein (HMGIC/NFIB)	NM_005596	3.74296e-06	-2.51145	IDC down vs NORMAL
212606_at	WDFY3	WD repeat and FYVE domain containing 3	NM_014991 /// NM_178583 /// NM_178585	5.05793e-06	-2.51189	IDC down vs NORMAL
1552733_at	KLHDC1	kelch domain containing 1	NM_172193	0.000451555	-2.51806	IDC down vs NORMAL
211509_s_at	RTN4	reticulon 4	NM_007008 /// NM_020532 /// NM_153828 /// NM_207520 /// NM_207521	8.95079e-11	-2.52164	IDC down vs NORMAL
240856_at	---	---	---	3.75912e-12	-2.52367	IDC down vs NORMAL
227055_at	METTL7B	methyltransferase like 7B	NM_152637	9.33584e-06	-2.52397	IDC down vs NORMAL
241421_at	---	---	---	0.00107121	-2.52506	IDC down vs NORMAL
232181_at	LOC153346	hypothetical protein LOC153346	---	0.000346527	-2.52571	IDC down vs NORMAL
201989_s_at	CREBL2	cAMP responsive element binding protein-like 2	NM_001310	0.00134711	-2.52953	IDC down vs NORMAL
211018_at	LSS	lanosterol synthase (2,3-oxidosqualene-lanosterol cyclase)	NM_001001438 /// NM_002340	0.00110143	-2.53572	IDC down vs NORMAL
1554479_a_at	CARD8	caspase recruitment domain family, member 8	NM_014959	0.000989435	-2.53991	IDC down vs NORMAL
222352_at	---	---	---	4.62191e-05	-2.54242	IDC down vs NORMAL
224975_at	NFIA	nuclear factor I/A	NM_001134673 /// NM_005595	0.000153378	-2.54665	IDC down vs NORMAL
240457_at	---	---	---	1.98221e-06	-2.55169	IDC down vs NORMAL
227905_s_at	AZI2	5-azacytidine induced 2	NM_001134432 /// NM_001134433 /// NM_022461	0.000919424	-2.55449	IDC down vs NORMAL
208116_s_at	MAN1A1	mannosidase, alpha, class 1A, member 1	NM_005907	9.1951e-05	-2.55853	IDC down vs NORMAL
209018_s_at	PINK1	PTEN induced putative kinase 1	NM_032409	1.28017e-07	-2.56706	IDC down vs NORMAL
216037_x_at	TCF7L2	transcription factor 7-like 2 (T-cell specific, HMG-box)	NM_030756	3.84055e-06	-2.56744	IDC down vs NORMAL
219924_s_at	ZMYM6	zinc finger, MYM-type 6	NM_007167	0.00122706	-2.56939	IDC down vs NORMAL
236304_at	---	---	---	0.00120428	-2.56952	IDC down vs NORMAL
234645_at	---	---	---	1.78111e-05	-2.57775	IDC down vs NORMAL
235335_at	ABCA9	ATP-binding cassette, sub-family A (ABC1), member 9	NM_080283	0.00045795	-2.57953	IDC down vs NORMAL
1554079_at	GALNTL4	UDP-N-acetyl-alpha-D-galactosamine:polypeptide N-acetylgalactosaminyltransferase	NM_198516	1.35482e-05	-2.58046	IDC down vs NORMAL
1568768_s_at	BRE	brain and reproductive organ-expressed (TNFRSF1A modulator)	NM_004899 /// NM_199191 /// NM_199192 /// NM_199193 /// NM_199194	3.35604e-10	-2.58666	IDC down vs NORMAL
205421_at	SLC22A3	solute carrier family 22 (extraneuronal monoamine transporter), member 3	NM_021977	4.29945e-10	-2.58835	IDC down vs NORMAL
1556827_at	LOC339929	hypothetical protein LOC339929	---	9.67914e-05	-2.5961	IDC down vs NORMAL
225651_at	UBE2E2	ubiquitin-conjugating enzyme E2E 2 (UBC4/5 homolog, yeast)	NM_152653	6.95703e-06	-2.5977	IDC down vs NORMAL
230061_at	TM4SF18	MRNA; cDNA DKFZp313N1532 (from clone DKFZp313N1532)	NM_138786	0.000458845	-2.60725	IDC down vs NORMAL
234018_s_at	SEL1L2	sel-1 suppressor of lin-12-like 2 (C. elegans)	NM_025229	8.58089e-06	-2.60883	IDC down vs NORMAL
210101_x_at	SH3GLB1	SH3-domain GRB2-like endophilin B1	NM_016009	0.000157683	-2.61011	IDC down vs NORMAL
215283_at	LOC400642	hypothetical LOC400642	NR_015389	0.000809242	-2.61198	IDC down vs NORMAL
242320_at	---	---	---	0.00104727	-2.61924	IDC down vs NORMAL
207487_at	FLJ11996	hypothetical protein FLJ11996	XR_040967 /// XR_040968 /// XR_040969	3.1879e-07	-2.62262	IDC down vs NORMAL
224965_at	GNG2	guanine nucleotide binding protein (G protein), gamma 2	NM_053064	3.63326e-09	-2.62297	IDC down vs NORMAL
231961_at	RBPMS	RNA binding protein with multiple splicing	NM_001008710 /// NM_001008711 /// NM_001008712 /// NM_006867	0.000564018	-2.64494	IDC down vs NORMAL
238476_at	C5orf41	chromosome 5 open reading frame 41	NM_153607	1.89047e-05	-2.64582	IDC down vs NORMAL
200789_at	ECH1	enoyl Coenzyme A hydratase 1, peroxisomal	NM_001398	0.000741983	-2.6507	IDC down vs NORMAL
241824_at	---	---	---	0.000124266	-2.65129	IDC down vs NORMAL
244070_at	SYNE1	spectrin repeat containing, nuclear envelope 1	NM_015293 /// NM_033071 /// NM_133650 /// NM_182961	1.43791e-09	-2.65244	IDC down vs NORMAL
225647_s_at	CTSC	cathepsin C	NM_001114173 /// NM_001814 /// NM_148170	9.69431e-06	-2.65377	IDC down vs NORMAL
209307_at	SWAP70	SWAP-70 protein	NM_015055	5.67215e-05	-2.65441	IDC down vs NORMAL
243680_at	---	---	---	0.000925565	-2.65709	IDC down vs NORMAL
227426_at	SOS1	son of sevenless homolog 1 (Drosophila)	NM_005633	7.56163e-10	-2.66398	IDC down vs NORMAL
1561667_at	---	---	---	2.58805e-08	-2.6651	IDC down vs NORMAL
206834_at	HBD	hemoglobin, delta	NM_000519	0.0012525	-2.67336	IDC down vs NORMAL
229116_at	CNKSR2	connector enhancer of kinase suppressor of Ras 2	NM_014927	0.00116693	-2.67839	IDC down vs NORMAL
1554371_at	PKD1L2	polycystic kidney disease 1-like 2	NM_001076780 /// NM_052892	2.08449e-08	-2.67857	IDC down vs NORMAL
208370_s_at	RCAN1	regulator of calcineurin 1	NM_004414 /// NM_203417 /// NM_203418	0.00113455	-2.6801	IDC down vs NORMAL
238081_at	C4orf12	chromosome 4 open reading frame 12	NR_015359 /// XR_042111 /// XR_042112 /// XR_042113	4.76217e-08	-2.68576	IDC down vs NORMAL
230048_at	---	---	---	1.41279e-05	-2.69698	IDC down vs NORMAL
237622_at	---	---	---	1.13068e-09	-2.70702	IDC down vs NORMAL
203794_at	CDC42BPA	CDC42 binding protein kinase alpha (DMPK-like)	NM_003607 /// NM_014826	1.64388e-06	-2.71382	IDC down vs NORMAL
1560657_at	TIE1	tyrosine kinase with immunoglobulin-like and EGF-like domains 1	NM_005424	2.59046e-08	-2.71861	IDC down vs NORMAL
1561574_at	---	---	---	0.000103825	-2.71957	IDC down vs NORMAL
204222_s_at	GLIPR1	GLI pathogenesis-related 1	NM_006851	0.0012179	-2.72489	IDC down vs NORMAL
201648_at	JAK1	Janus kinase 1 (a protein tyrosine kinase)	NM_002227	0.000453295	-2.73097	IDC down vs NORMAL
211355_x_at	LEPR	leptin receptor	NM_001003679 /// NM_001003680 /// NM_002303	3.24407e-05	-2.73244	IDC down vs NORMAL
204993_at	GNAZ	guanine nucleotide binding protein (G protein), alpha z polypeptide	NM_002073	6.67582e-05	-2.7351	IDC down vs NORMAL
205033_s_at	DEFA1 /// DEFA3 /// LOC728358	defensin, alpha 1 /// defensin, alpha 3, neutrophil-specific /// defensin, alpha	NM_001042500 /// NM_004084 /// NM_005217	0.000479653	-2.738	IDC down vs NORMAL
210190_at	STX11	syntaxin 11	NM_003764	2.24983e-09	-2.73806	IDC down vs NORMAL
201141_at	GPNMB	glycoprotein (transmembrane) nmb	NM_001005340 /// NM_002510	7.58572e-07	-2.74045	IDC down vs NORMAL
209091_s_at	SH3GLB1	SH3-domain GRB2-like endophilin B1	NM_016009	0.000158583	-2.75327	IDC down vs NORMAL
239258_at	---	---	---	0.000125367	-2.75404	IDC down vs NORMAL
227115_at	---	---	---	0.000120554	-2.75647	IDC down vs NORMAL
243703_x_at	---	---	---	8.29933e-09	-2.76341	IDC down vs NORMAL
224894_at	YAP1	Yes-associated protein 1, 65kDa	NM_001130145 /// NM_006106	0.000141419	-2.77828	IDC down vs NORMAL
231180_at	---	---	---	2.37128e-09	-2.7801	IDC down vs NORMAL
210130_s_at	TM7SF2	transmembrane 7 superfamily member 2	NM_003273	0.000181173	-2.78506	IDC down vs NORMAL
223194_s_at	SLC22A23	solute carrier family 22, member 23	NM_015482 /// NM_021945	0.0010892	-2.79251	IDC down vs NORMAL
231452_at	HRASLS5	HRAS-like suppressor family, member 5	NM_054108	2.29069e-07	-2.80244	IDC down vs NORMAL
213564_x_at	LDHB	lactate dehydrogenase B	NM_002300	2.26071e-05	-2.80477	IDC down vs NORMAL
244057_s_at	C10orf72	chromosome 10 open reading frame 72	NM_001031746 /// NM_144984	0.000349104	-2.8084	IDC down vs NORMAL
200979_at	PDHA1	pyruvate dehydrogenase (lipoamide) alpha 1	NM_000284	2.10971e-05	-2.81227	IDC down vs NORMAL
201403_s_at	MGST3	microsomal glutathione S-transferase 3	NM_004528	8.02359e-09	-2.81383	IDC down vs NORMAL
242457_at	---	---	---	2.50541e-05	-2.82427	IDC down vs NORMAL
1554514_at	ACSM5	acyl-CoA synthetase medium-chain family member 5	NM_017888	1.4247e-06	-2.82915	IDC down vs NORMAL
232404_at	SHROOM4	shroom family member 4	NM_020717	0.000479093	-2.83639	IDC down vs NORMAL
1560537_at	LOC100129662	hypothetical protein LOC100129662	XM_001715624 /// XM_001716152	1.6253e-08	-2.84103	IDC down vs NORMAL
208670_s_at	EID1	EP300 interacting inhibitor of differentiation 1	NM_014335	0.000578415	-2.84502	IDC down vs NORMAL
219543_at	PBLD	phenazine biosynthesis-like protein domain containing	NM_001033083 /// NM_022129	0.000295274	-2.84967	IDC down vs NORMAL
230887_at	CDC14B	CDC14 cell division cycle 14 homolog B (S. cerevisiae)	NM_001077181 /// NM_003671 /// NM_033331	1.14212e-07	-2.84975	IDC down vs NORMAL
223266_at	STRADB	STE20-related kinase adaptor beta	NM_018571	0.00045562	-2.87448	IDC down vs NORMAL
218181_s_at	MAP4K4	mitogen-activated protein kinase kinase kinase kinase 4	NM_004834 /// NM_145686 /// NM_145687	0.000114697	-2.87921	IDC down vs NORMAL
201466_s_at	JUN	jun oncogene	NM_002228	0.00105751	-2.8826	IDC down vs NORMAL
206380_s_at	CFP	complement factor properdin	NM_002621	1.35569e-07	-2.88803	IDC down vs NORMAL
212632_at	STX7	syntaxin 7	NM_003569	0.000448698	-2.8924	IDC down vs NORMAL
207550_at	MPL	myeloproliferative leukemia virus oncogene	NM_005373	8.94558e-07	-2.89826	IDC down vs NORMAL
220157_x_at	PLEKHA8 /// PLEKHA9	pleckstrin homology domain containing, family A (phosphoinositide binding specif	NM_015899 /// NM_032639	0.00116583	-2.89969	IDC down vs NORMAL
218024_at	BRP44L	brain protein 44-like	NM_016098	3.11653e-10	-2.90813	IDC down vs NORMAL
215794_x_at	GLUD2	glutamate dehydrogenase 2	NM_012084	4.54208e-05	-2.90889	IDC down vs NORMAL
1556321_a_at	---	---	---	0.000359129	-2.91485	IDC down vs NORMAL
212833_at	SLC25A46	solute carrier family 25, member 46	NM_138773	0.00128324	-2.92497	IDC down vs NORMAL
225283_at	ARRDC4	arrestin domain containing 4	NM_183376	2.56966e-05	-2.92723	IDC down vs NORMAL
207104_x_at	LILRB1	leukocyte immunoglobulin-like receptor, subfamily B (with TM and ITIM domains),	NM_001081637 /// NM_001081638 /// NM_001081639 /// NM_006669	1.66309e-06	-2.92906	IDC down vs NORMAL
233367_at	---	---	---	3.74665e-05	-2.95046	IDC down vs NORMAL
212361_s_at	ATP2A2	ATPase, Ca++ transporting, cardiac muscle, slow twitch 2	NM_001135765 /// NM_001681 /// NM_170665	0.000692838	-2.95053	IDC down vs NORMAL
211354_s_at	LEPR	leptin receptor	NM_001003679 /// NM_001003680 /// NM_002303	6.04524e-06	-2.95736	IDC down vs NORMAL
244422_at	---	---	---	6.84269e-12	-2.96249	IDC down vs NORMAL
232217_at	FAM26E	family with sequence similarity 26, member E	NM_153711	1.23723e-06	-2.96579	IDC down vs NORMAL
232327_at	THSD7B	thrombospondin, type I, domain containing 7B	NM_001080427	1.46185e-05	-2.97398	IDC down vs NORMAL
210653_s_at	BCKDHB	branched chain keto acid dehydrogenase E1, beta polypeptide	NM_000056 /// NM_183050	2.5552e-05	-2.97755	IDC down vs NORMAL
223809_at	RGS18	regulator of G-protein signaling 18	NM_130782	1.4336e-08	-2.97762	IDC down vs NORMAL
240433_x_at	---	---	---	6.21491e-05	-2.98055	IDC down vs NORMAL
208562_s_at	ABCC9	ATP-binding cassette, sub-family C (CFTR/MRP), member 9	NM_005691 /// NM_020297 /// NM_020298	4.44338e-08	-3.0003	IDC down vs NORMAL
205952_at	KCNK3	potassium channel, subfamily K, member 3	NM_002246	6.15988e-06	-3.00831	IDC down vs NORMAL
230353_at	LOC284112	hypothetical protein LOC284112	---	0.00013327	-3.02487	IDC down vs NORMAL
230354_at	---	---	---	1.06881e-09	-3.02563	IDC down vs NORMAL
221725_at	---	---	---	4.72136e-06	-3.03263	IDC down vs NORMAL
215436_at	HSDL2	Hydroxysteroid dehydrogenase like 2, mRNA (cDNA clone IMAGE:5286072)	NM_032303	3.25569e-06	-3.04253	IDC down vs NORMAL
225957_at	C5orf41	chromosome 5 open reading frame 41	NM_153607	0.00134267	-3.04405	IDC down vs NORMAL
228647_at	LOC100049716	hypothetical protein LOC100049716	XR_041967 /// XR_041968 /// XR_041969	0.00115002	-3.05165	IDC down vs NORMAL
205388_at	TNNC2	troponin C type 2 (fast)	NM_003279	5.697e-06	-3.05387	IDC down vs NORMAL
210990_s_at	LAMA4	laminin, alpha 4	NM_001105206 /// NM_001105207 /// NM_001105208 /// NM_001105209 /// NM_002290	6.01078e-09	-3.07589	IDC down vs NORMAL
230179_at	LOC285812	hypothetical protein LOC285812	---	7.07913e-05	-3.08094	IDC down vs NORMAL
208848_at	ADH5	alcohol dehydrogenase 5 (class III), chi polypeptide	NM_000671	3.38233e-08	-3.08772	IDC down vs NORMAL
211610_at	KLF6	Kruppel-like factor 6	NM_001300	2.13773e-07	-3.09273	IDC down vs NORMAL
202942_at	ETFB	electron-transfer-flavoprotein, beta polypeptide	NM_001014763 /// NM_001985	0.000298532	-3.09659	IDC down vs NORMAL
230283_at	NEURL2	neuralized homolog 2 (Drosophila)	NM_080749	4.13913e-07	-3.10191	IDC down vs NORMAL
202897_at	SIRPA	signal-regulatory protein alpha	NM_001040022 /// NM_001040023 /// NM_080792	0.000550941	-3.10427	IDC down vs NORMAL
224606_at	KLF6	DNA-binding protein CPBP (CPBP)	NM_001300	1.10542e-07	-3.10706	IDC down vs NORMAL
226561_at	AGFG1	ArfGAP with FG repeats 1	NM_001135187 /// NM_001135188 /// NM_001135189 /// NM_004504	0.000978416	-3.10855	IDC down vs NORMAL
1570279_at	ABCA1	ATP-binding cassette, sub-family A (ABC1), member 1	NM_005502	1.6194e-09	-3.11869	IDC down vs NORMAL
205383_s_at	ZBTB20	zinc finger and BTB domain containing 20	NM_015642	1.29035e-05	-3.12134	IDC down vs NORMAL
201030_x_at	LDHB	lactate dehydrogenase B	NM_002300	1.3389e-05	-3.14063	IDC down vs NORMAL
225499_at	---	---	---	7.10614e-05	-3.15371	IDC down vs NORMAL
222330_at	---	---	---	3.07274e-08	-3.15501	IDC down vs NORMAL
239923_at	---	---	---	0.000765734	-3.1722	IDC down vs NORMAL
223027_at	SNX9	sorting nexin 9	NM_016224	0.00121019	-3.18038	IDC down vs NORMAL
239827_at	C13orf15	RGC32 (RGC32)	NM_014059	1.01453e-09	-3.18763	IDC down vs NORMAL
212675_s_at	CEP68	centrosomal protein 68kDa	NM_015147	0.000118848	-3.19506	IDC down vs NORMAL
205876_at	LIFR	leukemia inhibitory factor receptor alpha	NM_001127671 /// NM_002310	0.000356718	-3.1951	IDC down vs NORMAL
233010_at	---	---	---	1.46508e-05	-3.19818	IDC down vs NORMAL
229449_at	---	---	---	4.9825e-11	-3.20546	IDC down vs NORMAL
225673_at	MYADM	myeloid-associated differentiation marker	NM_001020818 /// NM_001020819 /// NM_001020820 /// NM_001020821 /// NM_138373	7.52771e-07	-3.21456	IDC down vs NORMAL
226402_at	CYP2U1	cytochrome P450, family 2, subfamily U, polypeptide 1	NM_183075	0.00120705	-3.22954	IDC down vs NORMAL
235293_at	---	---	---	0.000361782	-3.23621	IDC down vs NORMAL
201307_at	2010-09-11	septin 11	NM_018243	6.70455e-05	-3.24499	IDC down vs NORMAL
203789_s_at	SEMA3C	sema domain, immunoglobulin domain (Ig), short basic domain, secreted, (semaphor	NM_006379	0.0014573	-3.25134	IDC down vs NORMAL
211819_s_at	SORBS1	sorbin and SH3 domain containing 1	NM_001034954 /// NM_001034955 /// NM_001034956 /// NM_001034957 /// NM_006434 //	5.83564e-05	-3.25885	IDC down vs NORMAL
229657_at	THRB	thyroid hormone receptor, beta (erythroblastic leukemia viral (v-erb-a) oncogene	NM_000461 /// NM_001128176 /// NM_001128177	0.000555614	-3.26416	IDC down vs NORMAL
201960_s_at	MYCBP2	MYC binding protein 2	NM_015057	0.000243363	-3.26748	IDC down vs NORMAL
209452_s_at	VTI1B	vesicle transport through interaction with t-SNAREs homolog 1B (yeast)	NM_006370	0.000388449	-3.26998	IDC down vs NORMAL
224743_at	IMPAD1	inositol monophosphatase domain containing 1	NM_017813	0.00070731	-3.28049	IDC down vs NORMAL
207735_at	RNF125	ring finger protein 125	NM_017831	3.12065e-05	-3.28785	IDC down vs NORMAL
241607_at	LOC730102	hypothetical protein LOC730102	XR_015609 /// XR_015793 /// XR_041281	6.65629e-05	-3.29154	IDC down vs NORMAL
205111_s_at	PLCE1	phospholipase C, epsilon 1	NM_016341	1.77475e-05	-3.30188	IDC down vs NORMAL
215241_at	ANO3	anoctamin 3	NM_031418	0.000120538	-3.30355	IDC down vs NORMAL
227242_s_at	EBF3	early B-cell factor 3	NM_001005463	0.000803602	-3.30549	IDC down vs NORMAL
216910_at	XPNPEP2	X-prolyl aminopeptidase (aminopeptidase P) 2, membrane-bound	NM_003399	4.6344e-07	-3.32915	IDC down vs NORMAL
212263_at	QKI	quaking homolog, KH domain RNA binding (mouse)	NM_006775 /// NM_206853 /// NM_206854 /// NM_206855	0.00131606	-3.32924	IDC down vs NORMAL
218078_s_at	ZDHHC3	zinc finger, DHHC-type containing 3	NM_001135179 /// NM_001135180 /// NM_016598	0.000621835	-3.34678	IDC down vs NORMAL
204938_s_at	PLN	phospholamban	NM_002667	0.00146622	-3.34689	IDC down vs NORMAL
239102_s_at	---	---	---	1.07735e-05	-3.35897	IDC down vs NORMAL
215791_at	---	---	---	4.34198e-05	-3.36862	IDC down vs NORMAL
221886_at	DENND2A	DENN/MADD domain containing 2A	NM_015689	4.34294e-13	-3.37221	IDC down vs NORMAL
230292_at	LOC100131993	similar to hCG2020760	XM_001720626 /// XM_001722750 /// XM_001725590	1.2996e-05	-3.37317	IDC down vs NORMAL
221489_s_at	SPRY4	sprouty homolog 4 (Drosophila)	NM_001127496 /// NM_030964	1.54854e-05	-3.37582	IDC down vs NORMAL
242313_at	LOC728730	Homo sapiens, clone IMAGE:5742606, mRNA	XM_001132276 /// XM_001133148 /// XM_001718734	2.16639e-11	-3.37601	IDC down vs NORMAL
207233_s_at	MITF	microphthalmia-associated transcription factor	NM_000248 /// NM_006722 /// NM_198158 /// NM_198159 /// NM_198177 /// NM_198178	3.48288e-07	-3.37764	IDC down vs NORMAL
205603_s_at	DIAPH2	diaphanous homolog 2 (Drosophila)	NM_006729 /// NM_007309	0.000407156	-3.38034	IDC down vs NORMAL
1558411_at	C3orf50	chromosome 3 open reading frame 50	NR_021485 /// XM_001723648 /// XM_001725917 /// XM_001726230	1.79784e-05	-3.40356	IDC down vs NORMAL
1559194_a_at	CLEC4GP1	C-type lectin domain family 4, member G pseudogene 1	NR_002931	0.000238517	-3.4166	IDC down vs NORMAL
240929_at	---	---	---	1.4706e-05	-3.42691	IDC down vs NORMAL
227411_at	WTIP	Wilms tumor 1 interacting protein	NM_001080436	4.96903e-05	-3.44485	IDC down vs NORMAL
1569934_at	PREX2	CDNA clone IMAGE:5277616	NM_024870 /// NM_025170	1.95021e-05	-3.44752	IDC down vs NORMAL
217177_s_at	PTPRB	protein tyrosine phosphatase, receptor type, B	NM_001109754 /// NM_002837	3.96153e-05	-3.45442	IDC down vs NORMAL
230111_at	---	---	---	0.000205273	-3.45584	IDC down vs NORMAL
222498_at	AZI2	5-azacytidine induced 2	NM_001134432 /// NM_001134433 /// NM_022461	0.000142237	-3.45899	IDC down vs NORMAL
226440_at	DUSP22 /// LOC100134371	dual specificity phosphatase 22 /// similar to dual specificity phosphatase 22	NM_020185 /// XM_001717801	1.2656e-09	-3.45915	IDC down vs NORMAL
224458_at	C9orf125	chromosome 9 open reading frame 125	NM_032342	0.000473299	-3.4594	IDC down vs NORMAL
241773_at	---	---	---	2.10737e-07	-3.46049	IDC down vs NORMAL
201990_s_at	CREBL2	cAMP responsive element binding protein-like 2	NM_001310	5.96346e-06	-3.46408	IDC down vs NORMAL
203661_s_at	TMOD1	tropomodulin 1	NM_003275	3.75201e-08	-3.48064	IDC down vs NORMAL
201811_x_at	SH3BP5	SH3-domain binding protein 5 (BTK-associated)	NM_001018009 /// NM_004844	0.000196552	-3.48493	IDC down vs NORMAL
204053_x_at	PTEN	phosphatase and tensin homolog	NM_000314	0.000361641	-3.51716	IDC down vs NORMAL
242888_at	---	---	---	0.000293564	-3.51754	IDC down vs NORMAL
1552712_a_at	NMNAT2	nicotinamide nucleotide adenylyltransferase 2	NM_015039 /// NM_170706	9.25859e-09	-3.53727	IDC down vs NORMAL
1559261_a_at	PKD1L2	polycystic kidney disease 1-like 2	NM_001076780 /// NM_052892	0.000444359	-3.54251	IDC down vs NORMAL
216620_s_at	ARHGEF10	Rho guanine nucleotide exchange factor (GEF) 10	NM_014629	0.00127433	-3.5521	IDC down vs NORMAL
202431_s_at	MYC	v-myc myelocytomatosis viral oncogene homolog (avian)	NM_002467	0.000526901	-3.55361	IDC down vs NORMAL
201959_s_at	MYCBP2	MYC binding protein 2	NM_015057	0.000416104	-3.58271	IDC down vs NORMAL
223749_at	C1QTNF2	C1q and tumor necrosis factor related protein 2	NM_031908	7.94243e-06	-3.58489	IDC down vs NORMAL
228507_at	---	---	---	8.88709e-07	-3.5887	IDC down vs NORMAL
242582_at	---	---	---	1.14057e-08	-3.59952	IDC down vs NORMAL
206981_at	SCN4A	sodium channel, voltage-gated, type IV, alpha subunit	NM_000334	3.44128e-10	-3.60027	IDC down vs NORMAL
233289_at	---	---	---	1.07709e-09	-3.60659	IDC down vs NORMAL
205951_at	MYH1	myosin, heavy chain 1, skeletal muscle, adult	NM_005963	3.3187e-07	-3.61215	IDC down vs NORMAL
228182_at	ADCY5	adenylate cyclase 5	NM_183357	2.35665e-05	-3.6163	IDC down vs NORMAL
222687_s_at	ACER3	alkaline ceramidase 3	NM_018367	0.000737819	-3.62591	IDC down vs NORMAL
240306_at	---	---	---	0.000786646	-3.63633	IDC down vs NORMAL
217492_s_at	PTEN /// PTENP1	phosphatase and tensin homolog /// phosphatase and tensin homolog pseudogene 1	NM_000314 /// NR_023917	0.000375568	-3.65051	IDC down vs NORMAL
232180_at	UGP2	UDP-glucose pyrophosphorylase 2	NM_001001521 /// NM_006759	6.8029e-07	-3.65561	IDC down vs NORMAL
221697_at	MAP1LC3C	microtubule-associated protein 1 light chain 3 gamma	NM_001004343	1.20551e-11	-3.6626	IDC down vs NORMAL
201426_s_at	VIM	vimentin	NM_003380	3.57855e-05	-3.678	IDC down vs NORMAL
243225_at	LOC283481	hypothetical protein LOC283481	XM_001128325 /// XM_001133584 /// XM_001719299	3.02205e-10	-3.6862	IDC down vs NORMAL
222934_s_at	CLEC4E	C-type lectin domain family 4, member E	NM_014358	0.000910925	-3.70938	IDC down vs NORMAL
202108_at	PEPD	peptidase D	NM_000285	3.08012e-05	-3.74313	IDC down vs NORMAL
206453_s_at	NDRG2	NDRG family member 2	NM_016250 /// NM_201535 /// NM_201536 /// NM_201537 /// NM_201538 /// NM_201539	0.000661169	-3.7437	IDC down vs NORMAL
215014_at	KCND3	potassium voltage-gated channel, Shal-related subfamily, member 3	NM_004980 /// NM_172198	0.00102101	-3.74709	IDC down vs NORMAL
217683_at	HBE1	Hemoglobin, epsilon 1, mRNA (cDNA clone MGC:9582 IMAGE:3884290)	NM_005330	1.06503e-09	-3.75132	IDC down vs NORMAL
233309_at	---	---	---	0.00132793	-3.76162	IDC down vs NORMAL
219937_at	TRHDE	thyrotropin-releasing hormone degrading enzyme	NM_013381	2.08456e-06	-3.79468	IDC down vs NORMAL
237204_at	---	---	---	0.000244524	-3.79683	IDC down vs NORMAL
206995_x_at	SCARF1	scavenger receptor class F, member 1	NM_003693 /// NM_145349 /// NM_145350 /// NM_145351 /// NM_145352	7.859e-09	-3.80009	IDC down vs NORMAL
206950_at	SCN9A	sodium channel, voltage-gated, type IX, alpha subunit	NM_002977	0.000120675	-3.81637	IDC down vs NORMAL
203282_at	GBE1	glucan (1,4-alpha-), branching enzyme 1	NM_000158	8.9397e-07	-3.82497	IDC down vs NORMAL
211148_s_at	ANGPT2	angiopoietin 2	NM_001118887 /// NM_001118888 /// NM_001147	0.000282682	-3.82992	IDC down vs NORMAL
215119_at	MYO16	myosin XVI	NM_015011	1.29652e-07	-3.85227	IDC down vs NORMAL
205779_at	RAMP2	receptor (G protein-coupled) activity modifying protein 2	NM_005854	0.00109993	-3.85749	IDC down vs NORMAL
225905_s_at	ST3GAL3	ST3 beta-galactoside alpha-2,3-sialyltransferase 3	NM_006279 /// NM_174963 /// NM_174964 /// NM_174965 /// NM_174966 /// NM_174967	0.000467219	-3.85926	IDC down vs NORMAL
227503_at	---	---	---	5.88895e-08	-3.87	IDC down vs NORMAL
219892_at	TM6SF1	transmembrane 6 superfamily member 1	NM_023003	6.03556e-06	-3.87236	IDC down vs NORMAL
219820_at	SLC6A16	solute carrier family 6, member 16	NM_014037	0.000496513	-3.92779	IDC down vs NORMAL
230560_at	STXBP6	syntaxin binding protein 6 (amisyn)	NM_014178	9.1083e-07	-3.92995	IDC down vs NORMAL
239265_at	TMEM20	transmembrane protein 20	NM_001134658 /// NM_153226	0.000273921	-3.93112	IDC down vs NORMAL
224996_at	ASPH	Aspartyl(asparaginyl)beta-hydroxylase [human, hepatoblastoma cell line HepG2, mR	NM_004318 /// NM_020164 /// NM_032466 /// NM_032467 /// NM_032468	2.81475e-08	-3.9333	IDC down vs NORMAL
1557797_a_at	---	---	---	7.60509e-05	-3.95583	IDC down vs NORMAL
213752_at	RP1-21O18.1	kazrin	NM_001017999 /// NM_001018000 /// NM_001018001 /// NM_015209 /// NM_201628	0.000282989	-3.96379	IDC down vs NORMAL
214156_at	MYRIP	myosin VIIA and Rab interacting protein	NM_015460	0.000162594	-3.96594	IDC down vs NORMAL
217865_at	RNF130	ring finger protein 130	NM_018434	2.89697e-07	-3.96785	IDC down vs NORMAL
225630_at	EEPD1	endonuclease/exonuclease/phosphatase family domain containing 1	NM_030636	0.000572247	-4.00365	IDC down vs NORMAL
239952_at	ZEB1	zinc finger E-box binding homeobox 1	NM_001128128 /// NM_030751 /// NR_024285 /// NR_024286 /// NR_024287	0.000128578	-4.00776	IDC down vs NORMAL
40665_at	FMO3	flavin containing monooxygenase 3	NM_001002294 /// NM_006894	3.16121e-05	-4.01604	IDC down vs NORMAL
232136_s_at	CTTNBP2	cortactin binding protein 2	NM_033427	0.000985499	-4.03182	IDC down vs NORMAL
229039_at	SYN2	synapsin II	NM_003178 /// NM_133625	8.15484e-05	-4.03329	IDC down vs NORMAL
1553279_at	BTNL9	butyrophilin-like 9	NM_152547	0.000365253	-4.03744	IDC down vs NORMAL
203505_at	ABCA1	ATP-binding cassette, sub-family A (ABC1), member 1	NM_005502	2.12697e-10	-4.06606	IDC down vs NORMAL
225677_at	BCAP29	B-cell receptor-associated protein 29	NM_001008405 /// NM_001008406 /// NM_001008407 /// NM_018844	0.000572311	-4.07004	IDC down vs NORMAL
224955_at	TEAD1	TEA domain family member 1 (SV40 transcriptional enhancer factor)	NM_021961	2.32704e-05	-4.0817	IDC down vs NORMAL
1570515_a_at	FILIP1	filamin A interacting protein 1	NM_015687	1.83814e-05	-4.09418	IDC down vs NORMAL
226420_at	EVI1	ecotropic viral integration site 1	NM_001105077 /// NM_001105078 /// NM_005241	9.48507e-06	-4.1124	IDC down vs NORMAL
230765_at	KIAA1239	KIAA1239	XM_001713967 /// XM_049078 /// XM_940885	1.00077e-06	-4.12178	IDC down vs NORMAL
204462_s_at	SLC16A2	solute carrier family 16, member 2 (monocarboxylic acid transporter 8)	NM_006517	0.0014092	-4.12413	IDC down vs NORMAL
240873_x_at	DAB2	disabled homolog 2, mitogen-responsive phosphoprotein (Drosophila)	NM_001343	0.000256216	-4.1283	IDC down vs NORMAL
223300_s_at	CCDC82	coiled-coil domain containing 82	NM_024725	0.000577892	-4.13396	IDC down vs NORMAL
211822_s_at	NLRP1	NLR family, pyrin domain containing 1	NM_001033053 /// NM_014922 /// NM_033004 /// NM_033006 /// NM_033007 /// XR_0410	1.15537e-13	-4.14881	IDC down vs NORMAL
219873_at	COLEC11	collectin sub-family member 11	NM_024027 /// NM_199235	2.63887e-05	-4.14932	IDC down vs NORMAL
231899_at	ZC3H12C	zinc finger CCCH-type containing 12C	NM_033390	3.19112e-05	-4.15855	IDC down vs NORMAL
211287_x_at	CSF2RA	colony stimulating factor 2 receptor, alpha, low-affinity (granulocyte-macrophag	NM_006140 /// NM_172245 /// NM_172246 /// NM_172247 /// NM_172249	5.09415e-05	-4.17382	IDC down vs NORMAL
227312_at	SNTB2	syntrophin, beta 2 (dystrophin-associated protein A1, 59kDa, basic component 2)	NM_006750	1.66289e-07	-4.19415	IDC down vs NORMAL
204239_s_at	NNAT	neuronatin	NM_005386 /// NM_181689	2.56898e-10	-4.19824	IDC down vs NORMAL
226805_at	---	---	---	2.16098e-06	-4.20073	IDC down vs NORMAL
236548_at	GIPC2	GIPC PDZ domain containing family, member 2	NM_017655	1.97089e-05	-4.20281	IDC down vs NORMAL
221477_s_at	SOD2	superoxide dismutase 2, mitochondrial	NM_000636 /// NM_001024465 /// NM_001024466	7.43423e-06	-4.20289	IDC down vs NORMAL
227855_at	FLJ10357	hypothetical protein FLJ10357	NM_018071	0.000763837	-4.20862	IDC down vs NORMAL
1558552_s_at	C3orf55	chromosome 3 open reading frame 55	NM_001099777 /// NM_001130001 /// NM_001130002 /// NR_024016	0.00101415	-4.21486	IDC down vs NORMAL
231053_at	---	---	---	0.000569672	-4.2271	IDC down vs NORMAL
224840_at	FKBP5	FK506 binding protein 5	NM_004117	1.53433e-08	-4.22994	IDC down vs NORMAL
225940_at	EIF4E3	eukaryotic translation initiation factor 4E family member 3	NM_001134649 /// NM_001134650 /// NM_001134651 /// NM_173359	2.91459e-06	-4.23488	IDC down vs NORMAL
1557275_a_at	---	---	---	3.77693e-05	-4.23774	IDC down vs NORMAL
219414_at	CLSTN2	calsyntenin 2	NM_022131	1.22458e-05	-4.23851	IDC down vs NORMAL
226211_at	MEG3	maternally expressed 3 (non-protein coding)	NR_002766 /// NR_003530 /// NR_003531	0.00123102	-4.24583	IDC down vs NORMAL
221104_s_at	NIPSNAP3B	nipsnap homolog 3B (C. elegans)	NM_018376	1.60763e-08	-4.24789	IDC down vs NORMAL
213325_at	PVRL3	poliovirus receptor-related 3	NM_015480	0.00101567	-4.27782	IDC down vs NORMAL
233392_at	---	---	---	0.001262	-4.27956	IDC down vs NORMAL
210544_s_at	ALDH3A2	aldehyde dehydrogenase 3 family, member A2	NM_000382 /// NM_001031806	7.81628e-06	-4.32021	IDC down vs NORMAL
219970_at	GIPC2	GIPC PDZ domain containing family, member 2	NM_017655	1.07008e-06	-4.33368	IDC down vs NORMAL
227613_at	ZNF331	zinc finger protein 331	NM_001079906 /// NM_001079907 /// NM_018555	0.000122012	-4.34144	IDC down vs NORMAL
205577_at	PYGM	phosphorylase, glycogen, muscle	NM_005609	2.25185e-13	-4.36043	IDC down vs NORMAL
209122_at	ADFP	adipose differentiation-related protein	NM_001122	1.18876e-07	-4.36557	IDC down vs NORMAL
241969_at	ARID5B	Modulator recognition factor 2 (MRF-2)	NM_032199	2.29293e-10	-4.37397	IDC down vs NORMAL
239283_at	TMED5	transmembrane emp24 protein transport domain containing 5	NM_016040	7.48583e-06	-4.3845	IDC down vs NORMAL
206538_at	MRAS	muscle RAS oncogene homolog	NM_001085049 /// NM_012219	1.00536e-06	-4.39785	IDC down vs NORMAL
209311_at	BCL2L2	BCL2-like 2	NM_004050	5.80124e-07	-4.40128	IDC down vs NORMAL
208158_s_at	OSBPL1A	oxysterol binding protein-like 1A	NM_018030 /// NM_080597	3.15963e-05	-4.40631	IDC down vs NORMAL
1566728_at	---	---	---	4.32787e-10	-4.42049	IDC down vs NORMAL
227856_at	C4orf32	chromosome 4 open reading frame 32	NM_152400	0.000288753	-4.42125	IDC down vs NORMAL
238018_at	FAM150B	family with sequence similarity 150, member B	NM_001002919	0.00100111	-4.42325	IDC down vs NORMAL
205141_at	ANG	angiogenin, ribonuclease, RNase A family, 5	NM_001097577 /// NM_001145	0.000121331	-4.44504	IDC down vs NORMAL
212590_at	RRAS2	related RAS viral (r-ras) oncogene homolog 2	NM_001102669 /// NM_012250	0.000477462	-4.46254	IDC down vs NORMAL
218353_at	RGS5	regulator of G-protein signaling 5	NM_003617	0.000114451	-4.47529	IDC down vs NORMAL
239982_at	---	---	---	2.9304e-05	-4.47689	IDC down vs NORMAL
235427_at	---	---	---	3.67095e-05	-4.49039	IDC down vs NORMAL
206847_s_at	HOXA7	homeobox A7	NM_006896	1.42125e-07	-4.50479	IDC down vs NORMAL
233614_at	---	---	---	3.26589e-07	-4.51155	IDC down vs NORMAL
227417_at	MOSC2	MOCO sulphurase C-terminal domain containing 2	NM_017898	1.27336e-05	-4.51317	IDC down vs NORMAL
32128_at	CCL18	chemokine (C-C motif) ligand 18 (pulmonary and activation-regulated)	NM_002988	7.15953e-05	-4.51786	IDC down vs NORMAL
209286_at	CDC42EP3	CDC42 effector protein (Rho GTPase binding) 3	NM_006449	3.02212e-06	-4.5384	IDC down vs NORMAL
1566966_at	---	---	---	1.76038e-05	-4.55539	IDC down vs NORMAL
207177_at	PTGFR	prostaglandin F receptor (FP)	NM_000959 /// NM_001039585	5.77337e-06	-4.5643	IDC down vs NORMAL
206484_s_at	XPNPEP2	X-prolyl aminopeptidase (aminopeptidase P) 2, membrane-bound	NM_003399	1.40034e-09	-4.56696	IDC down vs NORMAL
218970_s_at	CUTC	cutC copper transporter homolog (E. coli)	NM_015960	0.000141096	-4.57821	IDC down vs NORMAL
235737_at	TSLP	thymic stromal lymphopoietin	NM_033035 /// NM_138551	5.6803e-07	-4.58481	IDC down vs NORMAL
220161_s_at	EPB41L4B	erythrocyte membrane protein band 4.1 like 4B	NM_018424 /// NM_019114	8.48469e-06	-4.60687	IDC down vs NORMAL
232750_at	TNS1	Tensin 1, mRNA (cDNA clone IMAGE:4546443)	NM_022648	0.000936993	-4.62605	IDC down vs NORMAL
226571_s_at	PTPRS	protein tyrosine phosphatase, receptor type, S	NM_002850 /// NM_130853 /// NM_130854 /// NM_130855	0.00138137	-4.67236	IDC down vs NORMAL
230246_at	PLAC9	placenta-specific 9	NM_001012973	0.000525587	-4.77882	IDC down vs NORMAL
239269_at	---	---	---	2.55702e-08	-4.77979	IDC down vs NORMAL
223343_at	MS4A7	membrane-spanning 4-domains, subfamily A, member 7	NM_021201 /// NM_206938 /// NM_206939 /// NM_206940	6.37341e-05	-4.78583	IDC down vs NORMAL
1555318_at	HIF3A	hypoxia inducible factor 3, alpha subunit	NM_022462 /// NM_152794 /// NM_152795	2.45048e-09	-4.8191	IDC down vs NORMAL
209897_s_at	SLIT2	slit homolog 2 (Drosophila)	NM_004787	3.42936e-05	-4.82475	IDC down vs NORMAL
224064_s_at	DHDDS	dehydrodolichyl diphosphate synthase	NM_024887 /// NM_205861	3.42548e-09	-4.86416	IDC down vs NORMAL
237017_s_at	---	---	---	7.44067e-05	-4.89011	IDC down vs NORMAL
228160_at	LOC400642	hypothetical LOC400642	NR_015389	0.00134425	-4.91484	IDC down vs NORMAL
221679_s_at	ABHD6 /// LOC643635	abhydrolase domain containing 6 /// similar to DEAD/H (Asp-Glu-Ala-Asp/His) box	NM_020676 /// XM_926939	1.51582e-06	-4.94554	IDC down vs NORMAL
225093_at	UTRN	utrophin	NM_007124	3.10179e-05	-4.98739	IDC down vs NORMAL
231280_at	---	---	---	2.72438e-11	-5.02835	IDC down vs NORMAL
228342_s_at	ALPK3	alpha-kinase 3	NM_020778	4.76929e-10	-5.05317	IDC down vs NORMAL
219779_at	ZFHX4	zinc finger homeobox 4	NM_024721	1.3252e-07	-5.06401	IDC down vs NORMAL
204184_s_at	ADRBK2	adrenergic, beta, receptor kinase 2	NM_005160	0.000140192	-5.08324	IDC down vs NORMAL
1556325_at	FILIP1	filamin A interacting protein 1	NM_015687	0.00020032	-5.11896	IDC down vs NORMAL
205214_at	STK17B	serine/threonine kinase 17b	NM_004226	4.27424e-06	-5.12207	IDC down vs NORMAL
227201_at	LOC643837	hypothetical LOC643837	NR_015368 /// XM_927114	3.49763e-12	-5.13431	IDC down vs NORMAL
230943_at	SOX17	SRY (sex determining region Y)-box 17	NM_022454	0.000504517	-5.13729	IDC down vs NORMAL
244144_at	SYNE1	spectrin repeat containing, nuclear envelope 1	NM_015293 /// NM_033071 /// NM_133650 /// NM_182961	3.32256e-15	-5.1414	IDC down vs NORMAL
205112_at	PLCE1	phospholipase C, epsilon 1	NM_016341	0.000731476	-5.1479	IDC down vs NORMAL
241764_at	---	---	---	1.43562e-10	-5.17955	IDC down vs NORMAL
206007_at	PRG4	proteoglycan 4	NM_001127708 /// NM_001127709 /// NM_001127710 /// NM_005807	1.39774e-08	-5.22385	IDC down vs NORMAL
213844_at	HOXA5	homeobox A5	NM_019102	0.00019453	-5.23464	IDC down vs NORMAL
235421_at	MAP3K8	CDNA FLJ78064 complete cds, highly similar to Human mRNA for proto-oncogene prot	NM_005204	3.2975e-05	-5.24747	IDC down vs NORMAL
210162_s_at	NFATC1	nuclear factor of activated T-cells, cytoplasmic, calcineurin-dependent 1	NM_006162 /// NM_172387 /// NM_172388 /// NM_172389 /// NM_172390	0.000745951	-5.27574	IDC down vs NORMAL
208561_at	ABCC9	ATP-binding cassette, sub-family C (CFTR/MRP), member 9	NM_005691 /// NM_020297 /// NM_020298	3.75374e-11	-5.27974	IDC down vs NORMAL
225978_at	RIMKLB	ribosomal modification protein rimK-like family member B	NM_020734	0.000624512	-5.28333	IDC down vs NORMAL
225129_at	CPNE2	copine II	NM_152727	3.7426e-07	-5.2982	IDC down vs NORMAL
1555419_a_at	ASAH1	N-acylsphingosine amidohydrolase (acid ceramidase) 1	NM_001127505 /// NM_004315 /// NM_177924	4.43531e-05	-5.31179	IDC down vs NORMAL
221556_at	CDC14B	CDC14 cell division cycle 14 homolog B (S. cerevisiae)	NM_001077181 /// NM_003671 /// NM_033331	0.000131139	-5.31807	IDC down vs NORMAL
232473_at	PRPF18	HPrp18	NM_003675	0.000728452	-5.33137	IDC down vs NORMAL
213058_at	TTC28	tetratricopeptide repeat domain 28	XM_001726330 /// XM_929318 /// XM_939083	9.76909e-08	-5.33453	IDC down vs NORMAL
240717_at	ABCB5	ATP-binding cassette, sub-family B (MDR/TAP), member 5	NM_178559	2.70074e-06	-5.33872	IDC down vs NORMAL
213568_at	OSR2	odd-skipped related 2 (Drosophila)	NM_001142462 /// NM_053001	7.56978e-07	-5.34627	IDC down vs NORMAL
209901_x_at	AIF1	allograft inflammatory factor 1	NM_001623 /// NM_004847 /// NM_032955	0.000716087	-5.3736	IDC down vs NORMAL
211958_at	IGFBP5	insulin-like growth factor binding protein 5	NM_000599	0.000461427	-5.37669	IDC down vs NORMAL
235146_at	TMCC3	transmembrane and coiled-coil domain family 3	NM_020698	7.48029e-05	-5.39573	IDC down vs NORMAL
224102_at	P2RY12	purinergic receptor P2Y, G-protein coupled, 12	NM_022788 /// NM_176876	3.30843e-09	-5.50032	IDC down vs NORMAL
223922_x_at	MS4A6A	membrane-spanning 4-domains, subfamily A, member 6A	NM_022349 /// NM_152851 /// NM_152852	3.82525e-07	-5.51008	IDC down vs NORMAL
228195_at	MGC13057	hypothetical protein MGC13057	NM_001042519 /// NM_001042520 /// NM_001042521 /// NM_032321	0.000296628	-5.51247	IDC down vs NORMAL
220906_at	---	---	---	4.94253e-12	-5.52936	IDC down vs NORMAL
217892_s_at	LIMA1	LIM domain and actin binding 1	NM_001113546 /// NM_001113547 /// NM_016357	3.92865e-05	-5.53861	IDC down vs NORMAL
219626_at	MAP7D3	MAP7 domain containing 3	NM_024597	1.00018e-11	-5.55946	IDC down vs NORMAL
212653_s_at	EHBP1	EH domain binding protein 1	NM_001142614 /// NM_001142615 /// NM_001142616 /// NM_015252	0.000837802	-5.58608	IDC down vs NORMAL
231683_at	GLYAT	glycine-N-acyltransferase	NM_005838 /// NM_201648	0.000887953	-5.60321	IDC down vs NORMAL
226433_at	RNF157	ring finger protein 157	NM_052916	2.69e-06	-5.63808	IDC down vs NORMAL
216472_at	---	---	---	1.57075e-07	-5.64517	IDC down vs NORMAL
203336_s_at	ITGB1BP1	integrin beta 1 binding protein 1	NM_004763 /// NM_022334	1.35063e-12	-5.65221	IDC down vs NORMAL
211458_s_at	GABARAPL1 /// GABARAPL3	GABA(A) receptor-associated protein like 1 /// GABA(A) receptors associated prot	NM_031412	1.80937e-05	-5.67506	IDC down vs NORMAL
205984_at	CRHBP	corticotropin releasing hormone binding protein	NM_001882	2.43289e-08	-5.68948	IDC down vs NORMAL
1559697_a_at	---	---	---	9.90225e-09	-5.711	IDC down vs NORMAL
223859_at	EPB41L4B	erythrocyte membrane protein band 4.1 like 4B	NM_018424 /// NM_019114	1.88548e-11	-5.72623	IDC down vs NORMAL
224414_s_at	CARD6	caspase recruitment domain family, member 6	NM_032587	0.000994041	-5.74332	IDC down vs NORMAL
235798_at	TMEM170B	transmembrane protein 170B	NM_001100829	4.15995e-11	-5.75359	IDC down vs NORMAL
240165_at	---	---	---	1.04664e-06	-5.77152	IDC down vs NORMAL
207697_x_at	LILRB2	leukocyte immunoglobulin-like receptor, subfamily B (with TM and ITIM domains),	NM_001080978 /// NM_005874	6.23027e-05	-5.78864	IDC down vs NORMAL
1559696_at	---	---	---	0.000913414	-5.80761	IDC down vs NORMAL
239349_at	C1QTNF7	C1q and tumor necrosis factor related protein 7	NM_001135170 /// NM_001135171 /// NM_031911	2.87336e-06	-5.81698	IDC down vs NORMAL
226814_at	ADAMTS9	ADAM metallopeptidase with thrombospondin type 1 motif, 9	NM_182920	0.000771961	-5.82642	IDC down vs NORMAL
235497_at	LOC643837	hypothetical LOC643837	NR_015368 /// XM_927114	9.94723e-05	-5.85693	IDC down vs NORMAL
218547_at	DHDDS	dehydrodolichyl diphosphate synthase	NM_024887 /// NM_205861	1.40607e-09	-5.8962	IDC down vs NORMAL
210222_s_at	RTN1	reticulon 1	NM_021136 /// NM_206852 /// NM_206857	7.13359e-05	-5.90454	IDC down vs NORMAL
226425_at	CLIP4	CAP-GLY domain containing linker protein family, member 4	NM_024692	0.000119841	-5.90795	IDC down vs NORMAL
223764_x_at	NIPSNAP3B	nipsnap homolog 3B (C. elegans)	NM_018376	8.47523e-09	-5.92064	IDC down vs NORMAL
1555989_at	---	---	---	0.000107278	-5.96715	IDC down vs NORMAL
207266_x_at	RBMS1	RNA binding motif, single stranded interacting protein 1	NM_002897 /// NM_016836 /// NM_016839	0.000475312	-5.97545	IDC down vs NORMAL
224348_s_at	---	---	---	4.39045e-10	-5.98014	IDC down vs NORMAL
218918_at	MAN1C1	mannosidase, alpha, class 1C, member 1	NM_020379	4.08691e-08	-5.98314	IDC down vs NORMAL
231174_s_at	---	---	---	4.43117e-10	-5.98833	IDC down vs NORMAL
1562477_at	EBF2	early B-cell factor 2	NM_022659	0.000185444	-6.024	IDC down vs NORMAL
235747_at	SLC25A16	CDNA FLJ59258 complete cds, highly similar to Grave disease carrier protein	NM_152707	8.24138e-07	-6.04929	IDC down vs NORMAL
208868_s_at	GABARAPL1	GABA(A) receptor-associated protein like 1	NM_031412	8.36605e-11	-6.0639	IDC down vs NORMAL
212071_s_at	SPTBN1	spectrin, beta, non-erythrocytic 1	NM_003128 /// NM_178313	3.60336e-11	-6.09544	IDC down vs NORMAL
201280_s_at	DAB2	disabled homolog 2, mitogen-responsive phosphoprotein (Drosophila)	NM_001343	1.84158e-06	-6.1151	IDC down vs NORMAL
205624_at	CPA3	carboxypeptidase A3 (mast cell)	NM_001870	0.000699544	-6.14318	IDC down vs NORMAL
226210_s_at	MEG3	maternally expressed 3 (non-protein coding)	NR_002766 /// NR_003530 /// NR_003531	5.17024e-05	-6.14332	IDC down vs NORMAL
207583_at	ABCD2	ATP-binding cassette, sub-family D (ALD), member 2	NM_005164	9.92929e-09	-6.17302	IDC down vs NORMAL
214621_at	GYS2	glycogen synthase 2 (liver)	NM_021957	8.20095e-10	-6.17586	IDC down vs NORMAL
226736_at	CHURC1	churchill domain containing 1	NM_145165	1.26158e-07	-6.18285	IDC down vs NORMAL
210746_s_at	EPB42	erythrocyte membrane protein band 4.2	NM_000119 /// NM_001114134	5.62649e-12	-6.19995	IDC down vs NORMAL
201329_s_at	ETS2	v-ets erythroblastosis virus E26 oncogene homolog 2 (avian)	NM_005239	2.95444e-09	-6.21986	IDC down vs NORMAL
232355_at	SNORD114-3	small nucleolar RNA, C/D box 114-3	NR_003195	0.000723946	-6.23196	IDC down vs NORMAL
203934_at	KDR	kinase insert domain receptor (a type III receptor tyrosine kinase)	NM_002253	1.78749e-05	-6.2396	IDC down vs NORMAL
1558212_at	FLJ35024	hypothetical LOC401491	NR_015375 /// XR_040306 /// XR_040307 /// XR_040308	3.828e-09	-6.27769	IDC down vs NORMAL
230908_at	TACR1	tachykinin receptor 1	NM_001058 /// NM_015727	0.000132348	-6.2954	IDC down vs NORMAL
206115_at	EGR3	early growth response 3	NM_004430	1.42481e-06	-6.3014	IDC down vs NORMAL
218885_s_at	GALNT12	UDP-N-acetyl-alpha-D-galactosamine:polypeptide N-acetylgalactosaminyltransferase	NM_024642	6.67109e-07	-6.37422	IDC down vs NORMAL
207075_at	NLRP3	NLR family, pyrin domain containing 3	NM_001079821 /// NM_001127461 /// NM_001127462 /// NM_004895 /// NM_183395	3.38585e-12	-6.3937	IDC down vs NORMAL
243591_at	---	---	---	1.54819e-05	-6.40798	IDC down vs NORMAL
210640_s_at	GPER	G protein-coupled estrogen receptor 1	NM_001039966 /// NM_001098201 /// NM_001505	2.90659e-10	-6.41473	IDC down vs NORMAL
227771_at	LIFR	leukemia inhibitory factor receptor alpha	NM_001127671 /// NM_002310	0.00066622	-6.4358	IDC down vs NORMAL
212703_at	TLN2	talin 2	NM_015059	0.000103518	-6.43894	IDC down vs NORMAL
1559065_a_at	CLEC4G	C-type lectin domain family 4, member G	NM_198492	2.719e-09	-6.45168	IDC down vs NORMAL
216628_at	---	---	---	0.00141215	-6.52652	IDC down vs NORMAL
205726_at	DIAPH2	diaphanous homolog 2 (Drosophila)	NM_006729 /// NM_007309	0.000570716	-6.54528	IDC down vs NORMAL
206464_at	BMX	BMX non-receptor tyrosine kinase	NM_001721 /// NM_203281	3.31424e-07	-6.55331	IDC down vs NORMAL
219697_at	HS3ST2	heparan sulfate (glucosamine) 3-O-sulfotransferase 2	NM_006043	3.34274e-06	-6.57847	IDC down vs NORMAL
227704_at	C19orf12	chromosome 19 open reading frame 12	NM_001031726 /// NM_031448	3.12333e-08	-6.5937	IDC down vs NORMAL
201866_s_at	NR3C1	nuclear receptor subfamily 3, group C, member 1 (glucocorticoid receptor)	NM_000176 /// NM_001018074 /// NM_001018075 /// NM_001018076 /// NM_001018077 //	4.92771e-05	-6.64036	IDC down vs NORMAL
225008_at	ASPH	Aspartyl(asparaginyl)beta-hydroxylase [human, hepatoblastoma cell line HepG2, mR	NM_004318 /// NM_020164 /// NM_032466 /// NM_032467 /// NM_032468	0.000997289	-6.66548	IDC down vs NORMAL
212120_at	RHOQ	ras homolog gene family, member Q	NM_012249	1.13633e-11	-6.70007	IDC down vs NORMAL
207761_s_at	METTL7A	methyltransferase like 7A	NM_014033	0.000402666	-6.73907	IDC down vs NORMAL
238178_at	---	---	---	0.000840309	-6.86533	IDC down vs NORMAL
225926_at	VTI1B	vesicle transport through interaction with t-SNAREs homolog 1B (yeast)	NM_006370	0.000252295	-6.87679	IDC down vs NORMAL
221552_at	ABHD6 /// LOC643635	abhydrolase domain containing 6 /// similar to DEAD/H (Asp-Glu-Ala-Asp/His) box	NM_020676 /// XM_926939	0.00010401	-6.89303	IDC down vs NORMAL
203799_at	CD302	CD302 molecule	NM_014880	0.000187901	-6.93036	IDC down vs NORMAL
231067_s_at	---	---	---	0.000560397	-6.94215	IDC down vs NORMAL
242931_at	LONRF3	LON peptidase N-terminal domain and ring finger 3	NM_001031855 /// NM_024778	2.42681e-05	-6.9561	IDC down vs NORMAL
209924_at	CCL18	chemokine (C-C motif) ligand 18 (pulmonary and activation-regulated)	NM_002988	0.00018622	-6.96453	IDC down vs NORMAL
205158_at	RNASE4	ribonuclease, RNase A family, 4	NM_002937 /// NM_194431	3.09216e-07	-6.98471	IDC down vs NORMAL
237157_at	---	---	---	0.000194875	-6.98801	IDC down vs NORMAL
222161_at	NAALAD2	N-acetylated alpha-linked acidic dipeptidase 2	NM_005467	2.42324e-13	-6.99719	IDC down vs NORMAL
239942_at	---	---	---	0.00119257	-7.00916	IDC down vs NORMAL
208960_s_at	KLF6	Kruppel-like factor 6	NM_001300	1.45216e-05	-7.02506	IDC down vs NORMAL
213221_s_at	SIK2	salt-inducible kinase 2	NM_015191	0.000105142	-7.03978	IDC down vs NORMAL
210751_s_at	RGN	regucalcin (senescence marker protein-30)	NM_004683 /// NM_152869	5.53851e-06	-7.09055	IDC down vs NORMAL
209822_s_at	VLDLR	very low density lipoprotein receptor	NM_001018056 /// NM_003383	1.92135e-05	-7.1195	IDC down vs NORMAL
232606_at	ANK2	Ankyrin, Brank-1 protein	NM_001127493 /// NM_001148 /// NM_020977	4.48798e-11	-7.12385	IDC down vs NORMAL
221950_at	EMX2	empty spiracles homeobox 2	NM_004098	0.000728997	-7.13811	IDC down vs NORMAL
236131_at	---	---	---	0.000397696	-7.18784	IDC down vs NORMAL
207064_s_at	AOC2	amine oxidase, copper containing 2 (retina-specific)	NM_001158 /// NM_009590	0.000759461	-7.24605	IDC down vs NORMAL
232552_at	DAAM1	CDNA FLJ36494 fis, clone THYMU2018565, weakly similar to DIAPHANOUS PROTEIN HOMO	NM_014992	0.000199841	-7.26214	IDC down vs NORMAL
208591_s_at	PDE3B	phosphodiesterase 3B, cGMP-inhibited	NM_000922	0.000654577	-7.31348	IDC down vs NORMAL
209355_s_at	PPAP2B	phosphatidic acid phosphatase type 2B	NM_003713 /// NM_177414	1.52581e-05	-7.31815	IDC down vs NORMAL
1560697_at	LOC283392	hypothetical protein LOC283392	XR_039893 /// XR_039894 /// XR_039895	1.15727e-09	-7.33126	IDC down vs NORMAL
206682_at	CLEC10A	C-type lectin domain family 10, member A	NM_006344 /// NM_182906	0.000509628	-7.39335	IDC down vs NORMAL
228807_at	---	---	---	0.000104718	-7.4128	IDC down vs NORMAL
229693_at	TMEM220	transmembrane protein 220	NM_001004313	2.42237e-09	-7.47866	IDC down vs NORMAL
238344_at	---	---	---	1.84137e-11	-7.48849	IDC down vs NORMAL
226653_at	MARK1	MAP/microtubule affinity-regulating kinase 1	NM_018650	9.08447e-12	-7.49308	IDC down vs NORMAL
223840_s_at	SPATA9	spermatogenesis associated 9	NM_031952	9.09694e-10	-7.55787	IDC down vs NORMAL
238969_at	C3orf55	chromosome 3 open reading frame 55	NM_001099777 /// NM_001130001 /// NM_001130002 /// NR_024016	1.22699e-05	-7.56687	IDC down vs NORMAL
213005_s_at	KANK1	KN motif and ankyrin repeat domains 1	NM_015158 /// NM_153186	2.90438e-05	-7.57004	IDC down vs NORMAL
212122_at	RHOQ	ras homolog gene family, member Q	NM_012249	4.70511e-06	-7.61083	IDC down vs NORMAL
242197_x_at	CD36	CD36 antigen	NM_000072 /// NM_001001547 /// NM_001001548 /// NM_001127443 /// NM_001127444	0.000211885	-7.61334	IDC down vs NORMAL
215306_at	---	---	---	3.06373e-05	-7.66394	IDC down vs NORMAL
228827_at	---	---	---	0.00119659	-7.72341	IDC down vs NORMAL
204848_x_at	HBG1 /// HBG2	hemoglobin, gamma A /// hemoglobin, gamma G	NM_000184 /// NM_000559	5.7808e-06	-7.90168	IDC down vs NORMAL
225162_at	SH3D19	SH3 domain containing 19	NM_001009555 /// NM_001128923 /// NM_001128924	2.49337e-05	-7.91148	IDC down vs NORMAL
203722_at	ALDH4A1	aldehyde dehydrogenase 4 family, member A1	NM_003748 /// NM_170726	0.000151581	-7.93603	IDC down vs NORMAL
214012_at	ERAP1	endoplasmic reticulum aminopeptidase 1	NM_001040458 /// NM_016442	6.42292e-07	-8.05184	IDC down vs NORMAL
243715_at	---	---	---	0.000419882	-8.07064	IDC down vs NORMAL
235334_at	ST6GALNAC3	ST6 (alpha-N-acetyl-neuraminyl-2,3-beta-galactosyl-1,3)-N-acetylgalactosaminide	NM_152996	1.50577e-12	-8.12208	IDC down vs NORMAL
205728_at	---	---	---	6.20336e-06	-8.12305	IDC down vs NORMAL
202912_at	ADM	adrenomedullin	NM_001124	1.96389e-06	-8.13815	IDC down vs NORMAL
228665_at	CYYR1	cysteine/tyrosine-rich 1	NM_052954	0.0011286	-8.14084	IDC down vs NORMAL
209297_at	ITSN1	intersectin 1 (SH3 domain protein)	NM_001001132 /// NM_003024	5.36512e-06	-8.17188	IDC down vs NORMAL
201719_s_at	EPB41L2	erythrocyte membrane protein band 4.1-like 2	NM_001135554 /// NM_001135555 /// NM_001431	3.19227e-08	-8.17594	IDC down vs NORMAL
1555938_x_at	VIM	vimentin	NM_003380	6.96015e-09	-8.25135	IDC down vs NORMAL
206211_at	SELE	selectin E	NM_000450	0.000176923	-8.27582	IDC down vs NORMAL
219884_at	LHX6	LIM homeobox 6	NM_014368 /// NM_199160	0.00110015	-8.39815	IDC down vs NORMAL
218031_s_at	FOXN3	forkhead box N3	NM_001085471 /// NM_005197	8.10427e-05	-8.46676	IDC down vs NORMAL
229004_at	---	---	---	6.24044e-05	-8.46817	IDC down vs NORMAL
202016_at	MEST	mesoderm specific transcript homolog (mouse)	NM_002402 /// NM_177524 /// NM_177525	4.55442e-06	-8.50952	IDC down vs NORMAL
221047_s_at	MARK1	MAP/microtubule affinity-regulating kinase 1	NM_018650	0.000698945	-8.5317	IDC down vs NORMAL
203504_s_at	ABCA1	ATP-binding cassette, sub-family A (ABC1), member 1	NM_005502	2.05666e-05	-8.71227	IDC down vs NORMAL
214846_s_at	ALPK3	alpha-kinase 3	NM_020778	3.66671e-12	-8.9213	IDC down vs NORMAL
236918_s_at	LRRC34	leucine rich repeat containing 34	NM_153353	1.9985e-12	-8.92878	IDC down vs NORMAL
210807_s_at	SLC16A7	solute carrier family 16, member 7 (monocarboxylic acid transporter 2)	NM_004731	5.67599e-06	-8.93412	IDC down vs NORMAL
211981_at	COL4A1	collagen, type IV, alpha 1	NM_001845	0.000381287	-8.94417	IDC down vs NORMAL
229015_at	LOC286367	FP944	NR_024011	5.37852e-11	-8.97925	IDC down vs NORMAL
235642_at	---	---	---	8.60707e-11	-9.07596	IDC down vs NORMAL
204271_s_at	EDNRB	endothelin receptor type B	NM_000115 /// NM_001122659 /// NM_003991	9.68777e-07	-9.15164	IDC down vs NORMAL
236154_at	QKI	CDNA FLJ39382 fis, clone PERIC2000473	NM_006775 /// NM_206853 /// NM_206854 /// NM_206855	0.00019604	-9.1584	IDC down vs NORMAL
212951_at	GPR116	G protein-coupled receptor 116	NM_001098518 /// NM_015234	0.000866282	-9.29484	IDC down vs NORMAL
235044_at	CYYR1	cysteine/tyrosine-rich 1	NM_052954	0.000773199	-9.29701	IDC down vs NORMAL
227281_at	SLC29A4	solute carrier family 29 (nucleoside transporters), member 4	NM_001040661 /// NM_153247	5.06409e-05	-9.32758	IDC down vs NORMAL
236291_at	RDH5	retinol dehydrogenase 5 (11-cis/9-cis)	NM_002905	2.43511e-07	-9.33792	IDC down vs NORMAL
242025_at	---	---	---	1.19825e-05	-9.33822	IDC down vs NORMAL
219304_s_at	PDGFD	platelet derived growth factor D	NM_025208 /// NM_033135	6.0274e-07	-9.4704	IDC down vs NORMAL
221163_s_at	MLXIPL	MLX interacting protein-like	NM_032951 /// NM_032952 /// NM_032953 /// NM_032954	6.27793e-05	-9.52248	IDC down vs NORMAL
203662_s_at	TMOD1	tropomodulin 1	NM_003275	0.00139548	-9.62039	IDC down vs NORMAL
212298_at	NRP1	neuropilin 1	NM_001024628 /// NM_001024629 /// NM_003873	3.7032e-05	-9.6359	IDC down vs NORMAL
221019_s_at	COLEC12	collectin sub-family member 12	NM_130386	0.000936893	-9.70529	IDC down vs NORMAL
206069_s_at	ACADL	acyl-Coenzyme A dehydrogenase, long chain	NM_001608	1.28787e-06	-10.0356	IDC down vs NORMAL
205237_at	FCN1	ficolin (collagen/fibrinogen domain containing) 1	NM_002003	3.61711e-08	-10.0451	IDC down vs NORMAL
205960_at	PDK4	pyruvate dehydrogenase kinase, isozyme 4	NM_002612	1.66582e-05	-10.0817	IDC down vs NORMAL
206176_at	BMP6	bone morphogenetic protein 6	NM_001718	0.00112387	-10.0851	IDC down vs NORMAL
240960_at	---	---	---	0.000548114	-10.1542	IDC down vs NORMAL
206262_at	ADH1C	alcohol dehydrogenase 1C (class I), gamma polypeptide	NM_000669	0.00063253	-10.1693	IDC down vs NORMAL
226625_at	TGFBR3	transforming growth factor, beta receptor III	NM_003243	6.63417e-07	-10.1834	IDC down vs NORMAL
219738_s_at	PCDH9	protocadherin 9	NM_020403 /// NM_203487	9.77914e-10	-10.2133	IDC down vs NORMAL
228540_at	QKI	quaking homolog, KH domain RNA binding (mouse)	NM_006775 /// NM_206853 /// NM_206854 /// NM_206855	0.000890128	-10.2405	IDC down vs NORMAL
214461_at	LBP	lipopolysaccharide binding protein	NM_004139	0.000282599	-10.3786	IDC down vs NORMAL
230992_at	BTNL9	butyrophilin-like 9	NM_152547	0.00122497	-10.423	IDC down vs NORMAL
228880_at	---	---	---	5.11412e-05	-10.4989	IDC down vs NORMAL
212950_at	GPR116	G protein-coupled receptor 116	NM_001098518 /// NM_015234	0.0003299	-10.5119	IDC down vs NORMAL
215350_at	SYNE1	spectrin repeat containing, nuclear envelope 1	NM_015293 /// NM_033071 /// NM_133650 /// NM_182961	0.00145244	-10.5764	IDC down vs NORMAL
1558170_at	---	---	---	2.55951e-05	-10.6721	IDC down vs NORMAL
227561_at	DDR2	discoidin domain receptor tyrosine kinase 2	NM_001014796 /// NM_006182	9.28245e-05	-10.7391	IDC down vs NORMAL
1556056_at	SIK2	salt-inducible kinase 2	NM_015191	5.59022e-09	-10.7601	IDC down vs NORMAL
242828_at	FIGN	fidgetin	NM_018086	6.79723e-06	-10.8105	IDC down vs NORMAL
1563903_x_at	---	---	---	6.02622e-07	-10.8913	IDC down vs NORMAL
215617_at	LOC26010	viral DNA polymerase-transactivated protein 6	NM_001100422 /// NM_001100423 /// NM_001100424 /// NM_015535	0.00135822	-10.9157	IDC down vs NORMAL
1557418_at	---	---	---	1.53291e-09	-10.9687	IDC down vs NORMAL
229480_at	---	---	---	0.00112071	-11.0247	IDC down vs NORMAL
1555741_at	MRAP	melanocortin 2 receptor accessory protein	NM_178817 /// NM_206898	4.04293e-13	-11.1371	IDC down vs NORMAL
211792_s_at	CDKN2C	cyclin-dependent kinase inhibitor 2C (p18, inhibits CDK4)	NM_001262 /// NM_078626	0.00110353	-11.148	IDC down vs NORMAL
201531_at	ZFP36	zinc finger protein 36, C3H type, homolog (mouse)	NM_003407	0.000746972	-11.1613	IDC down vs NORMAL
205295_at	CKMT2	creatine kinase, mitochondrial 2 (sarcomeric)	NM_001099735 /// NM_001099736 /// NM_001825	1.35214e-05	-11.1966	IDC down vs NORMAL
206701_x_at	EDNRB	endothelin receptor type B	NM_000115 /// NM_001122659 /// NM_003991	0.0013813	-11.3767	IDC down vs NORMAL
201425_at	ALDH2	aldehyde dehydrogenase 2 family (mitochondrial)	NM_000690	3.817e-05	-11.3821	IDC down vs NORMAL
225894_at	SYNPO2	synaptopodin 2	NM_001128933 /// NM_001128934 /// NM_133477	0.000673037	-11.6372	IDC down vs NORMAL
219569_s_at	TMEM22	transmembrane protein 22	NM_001097599 /// NM_001097600 /// NM_025246	1.37768e-07	-11.6719	IDC down vs NORMAL
206208_at	CA4	carbonic anhydrase IV	NM_000717	1.56485e-12	-11.6757	IDC down vs NORMAL
1552616_a_at	ACACB	acetyl-Coenzyme A carboxylase beta	NM_001093	4.0496e-13	-11.6906	IDC down vs NORMAL
214533_at	CMA1	chymase 1, mast cell	NM_001836	0.000995879	-11.9272	IDC down vs NORMAL
236383_at	---	---	---	0.000244009	-12.0491	IDC down vs NORMAL
232555_at	---	---	---	3.4247e-14	-12.1703	IDC down vs NORMAL
204731_at	TGFBR3	transforming growth factor, beta receptor III	NM_003243	1.27149e-06	-12.2898	IDC down vs NORMAL
231628_s_at	---	---	---	4.93577e-06	-12.327	IDC down vs NORMAL
1565162_s_at	MGST1	microsomal glutathione S-transferase 1	NM_020300 /// NM_145764 /// NM_145791 /// NM_145792	8.59843e-06	-12.6072	IDC down vs NORMAL
209298_s_at	ITSN1	intersectin 1 (SH3 domain protein)	NM_001001132 /// NM_003024	0.000157644	-12.654	IDC down vs NORMAL
216033_s_at	FYN	FYN oncogene related to SRC, FGR, YES	NM_002037 /// NM_153047 /// NM_153048	0.000576913	-13.1011	IDC down vs NORMAL
209755_at	LOC100131795 /// NMNAT2	hypothetical protein LOC100131795 /// nicotinamide nucleotide adenylyltransferas	NM_015039 /// NM_170706 /// XM_001722686 /// XM_001726267 /// XM_001726271	1.35712e-13	-13.182	IDC down vs NORMAL
206737_at	WNT11	wingless-type MMTV integration site family, member 11	NM_004626	8.5809e-13	-13.1939	IDC down vs NORMAL
227899_at	VIT	vitrin	NM_053276	6.39616e-05	-13.3333	IDC down vs NORMAL
232187_at	PALMD	palmdelphin	NM_017734	5.51508e-09	-13.5269	IDC down vs NORMAL
216598_s_at	CCL2	chemokine (C-C motif) ligand 2	NM_002982	3.2074e-07	-13.5423	IDC down vs NORMAL
208350_at	CSN1S1	casein alpha s1	NM_001025104 /// NM_001890	4.63128e-07	-13.6322	IDC down vs NORMAL
237624_at	---	---	---	9.41434e-06	-13.6586	IDC down vs NORMAL
233346_at	---	---	---	3.13757e-16	-13.8521	IDC down vs NORMAL
235496_at	HRCT1	histidine rich carboxyl terminus 1	NM_001039792	2.51799e-07	-14.0709	IDC down vs NORMAL
227692_at	GNAI1	guanine nucleotide binding protein (G protein), alpha inhibiting activity polype	NM_002069	4.66791e-05	-14.0951	IDC down vs NORMAL
227697_at	SOCS3	suppressor of cytokine signaling 3	NM_003955	2.83317e-05	-14.1387	IDC down vs NORMAL
233648_at	---	---	---	5.50507e-10	-14.1814	IDC down vs NORMAL
210374_x_at	PTGER3	prostaglandin E receptor 3 (subtype EP3)	NM_000957 /// NM_001126044 /// NM_198712 /// NM_198713 /// NM_198714 /// NM_1987	0.000424043	-14.1946	IDC down vs NORMAL
200671_s_at	SPTBN1	spectrin, beta, non-erythrocytic 1	NM_003128 /// NM_178313	1.90552e-10	-14.2221	IDC down vs NORMAL
232662_x_at	C10orf58	chromosome 10 open reading frame 58	NM_032333 /// NR_024572	2.8614e-05	-14.4065	IDC down vs NORMAL
1563182_at	ACVR1C	activin A receptor, type IC	NM_001111031 /// NM_001111032 /// NM_001111033 /// NM_145259	0.000751249	-14.4969	IDC down vs NORMAL
209576_at	GNAI1	guanine nucleotide binding protein (G protein), alpha inhibiting activity polype	NM_002069	0.000175448	-14.5081	IDC down vs NORMAL
213486_at	COPG2IT1	coatomer protein complex, subunit gamma 2, intronic transcript 1	NR_024086	0.000220532	-15.1883	IDC down vs NORMAL
207316_at	HAS1	hyaluronan synthase 1	NM_001523	0.00132277	-15.3365	IDC down vs NORMAL
201325_s_at	EMP1	epithelial membrane protein 1	NM_001423	0.00028886	-15.3507	IDC down vs NORMAL
1554789_a_at	PDE8B	phosphodiesterase 8B	NM_001029851 /// NM_001029852 /// NM_001029853 /// NM_001029854 /// NM_003719	0.00086084	-15.479	IDC down vs NORMAL
237390_at	---	---	---	2.54789e-12	-15.6479	IDC down vs NORMAL
206157_at	PTX3	pentraxin-related gene, rapidly induced by IL-1 beta	NM_002852	1.67042e-10	-15.8158	IDC down vs NORMAL
222162_s_at	ADAMTS1	ADAM metallopeptidase with thrombospondin type 1 motif, 1	NM_006988	8.28714e-10	-15.8424	IDC down vs NORMAL
237351_at	---	---	---	0.00124164	-16.1105	IDC down vs NORMAL
244444_at	PKD1L2	polycystic kidney disease 1-like 2	NM_001076780 /// NM_052892	3.82658e-10	-16.2116	IDC down vs NORMAL
220868_s_at	SLC7A10	solute carrier family 7, (neutral amino acid transporter, y+ system) member 10	NM_019849	4.50214e-08	-16.3755	IDC down vs NORMAL
243879_at	---	---	---	0.00129289	-16.5733	IDC down vs NORMAL
205609_at	ANGPT1	angiopoietin 1	NM_001146	2.72167e-05	-16.585	IDC down vs NORMAL
235077_at	MEG3	maternally expressed 3 (non-protein coding)	NR_002766 /// NR_003530 /// NR_003531	0.000319443	-17.0278	IDC down vs NORMAL
1566472_s_at	RETSAT	retinol saturase (all-trans-retinol 13,14-reductase)	NM_017750	0.000482699	-17.3258	IDC down vs NORMAL
1563034_at	GPD1	glycerol-3-phosphate dehydrogenase 1 (soluble)	NM_005276	6.92228e-16	-17.3649	IDC down vs NORMAL
205610_at	MYOM1	myomesin 1, 185kDa	NM_003803 /// NM_019856	4.93648e-12	-17.3744	IDC down vs NORMAL
239220_at	---	---	---	0.0013735	-17.5683	IDC down vs NORMAL
203414_at	MMD	monocyte to macrophage differentiation-associated	NM_012329	7.91358e-06	-17.6356	IDC down vs NORMAL
210831_s_at	PTGER3	prostaglandin E receptor 3 (subtype EP3)	NM_000957 /// NM_001126044 /// NM_198712 /// NM_198713 /// NM_198714 /// NM_1987	5.47864e-05	-17.8409	IDC down vs NORMAL
206210_s_at	CETP	cholesteryl ester transfer protein, plasma	NM_000078	7.6356e-10	-17.8693	IDC down vs NORMAL
205108_s_at	APOB	apolipoprotein B (including Ag(x) antigen)	NM_000384	2.08368e-11	-17.9003	IDC down vs NORMAL
213228_at	PDE8B	phosphodiesterase 8B	NM_001029851 /// NM_001029852 /// NM_001029853 /// NM_001029854 /// NM_003719	6.56131e-12	-18.0041	IDC down vs NORMAL
206407_s_at	CCL13	chemokine (C-C motif) ligand 13	NM_005408	2.09773e-08	-18.4854	IDC down vs NORMAL
206068_s_at	ACADL	acyl-Coenzyme A dehydrogenase, long chain	NM_001608	2.06556e-05	-18.5497	IDC down vs NORMAL
222486_s_at	ADAMTS1	ADAM metallopeptidase with thrombospondin type 1 motif, 1	NM_006988	1.3601e-06	-18.6274	IDC down vs NORMAL
202884_s_at	PPP2R1B	protein phosphatase 2 (formerly 2A), regulatory subunit A, beta isoform	NM_002716 /// NM_181699	3.66741e-06	-18.6966	IDC down vs NORMAL
230309_at	---	---	---	0.00128162	-18.7884	IDC down vs NORMAL
207547_s_at	FAM107A	family with sequence similarity 107, member A	NM_001076778 /// NM_007177	8.30121e-11	-19.0324	IDC down vs NORMAL
241765_at	CPM	carboxypeptidase M	NM_001005502 /// NM_001874 /// NM_198320	1.3684e-06	-19.4344	IDC down vs NORMAL
210963_s_at	GYG2	glycogenin 2	NM_001079855 /// NM_003918	1.38067e-08	-20.5833	IDC down vs NORMAL
200831_s_at	SCD	stearoyl-CoA desaturase (delta-9-desaturase)	NM_005063	8.45265e-07	-20.6199	IDC down vs NORMAL
228885_at	MAMDC2	MAM domain containing 2	NM_153267	0.00100745	-21.1542	IDC down vs NORMAL
205207_at	IL6	interleukin 6 (interferon, beta 2)	NM_000600	0.000669003	-22.0498	IDC down vs NORMAL
1557832_at	---	---	---	8.97533e-13	-22.509	IDC down vs NORMAL
205289_at	BMP2	bone morphogenetic protein 2	NM_001200	1.18597e-05	-23.6978	IDC down vs NORMAL
207537_at	PFKFB1	6-phosphofructo-2-kinase/fructose-2,6-biphosphatase 1	NM_002625	7.5397e-09	-24.8029	IDC down vs NORMAL
223727_at	KCNIP2	Kv channel interacting protein 2	NM_014591 /// NM_173191 /// NM_173192 /// NM_173193 /// NM_173194 /// NM_173195	0.000429422	-25.0178	IDC down vs NORMAL
207302_at	SGCG	sarcoglycan, gamma (35kDa dystrophin-associated glycoprotein)	NM_000231	1.45411e-15	-25.0382	IDC down vs NORMAL
238003_at	HEPACAM	hepatocyte cell adhesion molecule	NM_152722	2.56541e-05	-25.2726	IDC down vs NORMAL
243311_at	DEFB132	defensin, beta 132	NM_207469	1.89378e-06	-25.2899	IDC down vs NORMAL
209493_at	PDZD2	PDZ domain containing 2	NM_178140	7.29986e-10	-25.4731	IDC down vs NORMAL
209074_s_at	FAM107A	family with sequence similarity 107, member A	NM_001076778 /// NM_007177	8.85442e-10	-25.7742	IDC down vs NORMAL
214582_at	PDE3B	phosphodiesterase 3B, cGMP-inhibited	NM_000922	4.17545e-06	-26.7214	IDC down vs NORMAL
220061_at	ACSM5	acyl-CoA synthetase medium-chain family member 5	NM_017888	4.9004e-15	-27.3015	IDC down vs NORMAL
89977_at	ACSM5	acyl-CoA synthetase medium-chain family member 5	NM_017888	5.91421e-15	-27.3768	IDC down vs NORMAL
231262_at	---	---	---	4.9743e-15	-27.4798	IDC down vs NORMAL
206930_at	GLYAT	glycine-N-acyltransferase	NM_005838 /// NM_201648	4.1301e-17	-28.7489	IDC down vs NORMAL
1558420_at	C14orf180	chromosome 14 open reading frame 180	NM_001008404	0.000976934	-29.7338	IDC down vs NORMAL
222317_at	---	---	---	2.7131e-07	-30.1791	IDC down vs NORMAL
204389_at	MAOA	monoamine oxidase A	NM_000240	6.84195e-05	-30.2292	IDC down vs NORMAL
219902_at	BHMT2	betaine-homocysteine methyltransferase 2	NM_017614	0.00107247	-31.3185	IDC down vs NORMAL
206209_s_at	CA4	carbonic anhydrase IV	NM_000717	0.000422492	-31.7227	IDC down vs NORMAL
211696_x_at	HBB	hemoglobin, beta	NM_000518	0.00117547	-31.7554	IDC down vs NORMAL
218865_at	MOSC1	MOCO sulphurase C-terminal domain containing 1	NM_022746	0.00043862	-33.4976	IDC down vs NORMAL
1555740_a_at	MRAP	melanocortin 2 receptor accessory protein	NM_178817 /// NM_206898	0.000992399	-33.9682	IDC down vs NORMAL
220437_at	LOC55908	hepatocellular carcinoma-associated gene TD26	NM_018687	2.62872e-14	-34.8818	IDC down vs NORMAL
217232_x_at	HBB	hemoglobin, beta	NM_000518	0.000975558	-40.5355	IDC down vs NORMAL
1563035_x_at	GPD1	glycerol-3-phosphate dehydrogenase 1 (soluble)	NM_005276	9.61582e-20	-41.6381	IDC down vs NORMAL
211699_x_at	HBA1 /// HBA2	hemoglobin, alpha 1 /// hemoglobin, alpha 2	NM_000517 /// NM_000558	0.00073437	-42.5775	IDC down vs NORMAL
229778_at	C12orf39	chromosome 12 open reading frame 39	NM_030572	0.000790738	-42.7507	IDC down vs NORMAL
209458_x_at	HBA1 /// HBA2	hemoglobin, alpha 1 /// hemoglobin, alpha 2	NM_000517 /// NM_000558	3.38204e-05	-45.3073	IDC down vs NORMAL
1558421_a_at	C14orf180	chromosome 14 open reading frame 180	NM_001008404	2.1033e-17	-49.1674	IDC down vs NORMAL
241929_at	---	---	---	0.00126051	-55.3501	IDC down vs NORMAL
209686_at	S100B	S100 calcium binding protein B	NM_006272	0.000819357	-55.8396	IDC down vs NORMAL
209283_at	CRYAB	crystallin, alpha B	NM_001885	3.80479e-09	-56.309	IDC down vs NORMAL
209116_x_at	HBB	hemoglobin, beta	NM_000518	8.77736e-08	-58.1999	IDC down vs NORMAL
235382_at	LVRN	laeverin	NM_173800	0.000271335	-58.4275	IDC down vs NORMAL
239345_at	SLC19A3	solute carrier family 19, member 3	NM_025243	0.000789564	-65.525	IDC down vs NORMAL
218934_s_at	HSPB7	heat shock 27kDa protein family, member 7 (cardiovascular)	NM_014424	0.000289733	-65.8196	IDC down vs NORMAL
224327_s_at	DGAT2	diacylglycerol O-acyltransferase homolog 2 (mouse)	NM_032564	0.000135035	-67.1173	IDC down vs NORMAL
226064_s_at	DGAT2	diacylglycerol O-acyltransferase homolog 2 (mouse)	NM_032564	5.3396e-09	-72.0533	IDC down vs NORMAL
222083_at	GLYAT	glycine-N-acyltransferase	NM_005838 /// NM_201648	1.02457e-13	-72.1589	IDC down vs NORMAL
220736_at	SLC19A3	solute carrier family 19, member 3	NM_025243	2.07147e-05	-79.2594	IDC down vs NORMAL
235708_at	KLB	klotho beta	NM_175737	5.15725e-16	-82.6738	IDC down vs NORMAL
237154_at	---	---	---	0.000154882	-92.1685	IDC down vs NORMAL
204997_at	GPD1	glycerol-3-phosphate dehydrogenase 1 (soluble)	NM_005276	0.000102719	-105.143	IDC down vs NORMAL
